# Supplementary material for: A mathematical model of calcium dynamics in HSY cells
Source: PLoS Comput Biol. 2017 Feb 15;13(2):e1005275. doi: 10.1371/journal.pcbi.1005275 (PMC5310762; doi:10.1371/journal.pcbi.1005275)
Supplement: S1 Dataset — The experimental data are included as an Excel file. The name of each sheet within the file corresponds to the experimental setting. Column A’s show the number of frame and Column B’s show the corresponding time in minutes. Column D’s show the condition that was applied to the cells. (ZIP) [file pcbi.1005275.s002.zip]

Archive with 3 entries (2 files):
- HSY cell fluorescence data.xlsx
- __MACOSX/
- __MACOSX/._HSY cell fluorescence data.xlsx
