# Supplementary material for: A mathematical model of calcium dynamics in HSY cells
Source: PLoS Comput Biol. 2017 Feb 15;13(2):e1005275. doi: 10.1371/journal.pcbi.1005275 (PMC5310762; doi:10.1371/journal.pcbi.1005275)
Supplement: S1 Dataset — The experimental data are included as an Excel file. The name of each sheet within the file corresponds to the experimental setting. Column A’s show the number of frame and Column B’s show the corresponding time in minutes. Column D’s show the condition that was applied to the cells. (ZIP) [file pcbi.1005275.s002.zip › HSY cell fluorescence data.xlsx]

## Sheet: Calcium Free
GraphNo	min		Condition		Cell 1	Cell 2	Cell 3	Cell 4	Cell 5	Cell 6	Cell 7	Cell 8	Cell 9	Cell 10	Cell 11	Cell 12	Cell 13	Cell 14	Cell 15	Cell 16	Cell 17	Cell 18	Cell 19	Cell 20	Cell 21	Cell 22	Cell 23	Cell 24	Cell 25	Cell 26	Cell 27	Cell 28	Cell 29	Cell 30	Cell 31	Cell 32	Cell 33	Cell 34	Cell 35	Cell 36	Cell 37	Cell 38	Cell 39	Cell 40	Cell 41	Cell 42	Cell 43	Cell 44	Cell 45
0	0				1	1	1	1	1	1	1	1	1	1	1	1	1	1	1	1	1	1	1	1	1	1	1	1	1	1	1	1	1	1	1	1	1	1	1	1	1	1	1	1	1	1	1	1	1
5000	0.0833333				0.992553	1.01756	1.00574	1.01546	1.04373	1.0235	1.00956	1.00137	1.01632	1.00844	1.00175	1.00115	0.970077	1.01478	0.997741	0.976232	1.02495	1.09506	0.981356	0.979142	0.998721	1.04205	0.998718	0.951709	1.0202	1.00572	0.983965	1.0249	0.975943	0.978461	1.0253	1.00563	0.943107	0.999331	0.990935	1.03638	1.05012	0.983405	0.986007	0.990946	1.00914	0.979698	1.00642	1.03427	0.989473
14524	0.242067				1.0432	1.03016	0.985167	0.975886	1.01012	1.00731	1.01685	0.974757	1.00937	1.00382	0.957978	0.986659	0.964843	1.00697	1.0061	0.97507	1.01559	0.994344	0.988953	1.01024	0.992005	1.01386	0.958907	0.948603	0.974699	0.977912	0.969751	1.00668	1.00248	0.984839	1.01612	0.981795	0.955944	0.974402	1.01071	0.98521	0.992795	0.980816	1.01463	0.993482	0.980912	0.990044	1.01825	0.984073	0.968405
19524	0.3254				1.0372	1.03521	0.997735	0.944843	1.01779	1.00933	0.9964	0.957871	0.999628	0.993082	0.991713	1.00131	0.962783	1.00038	1.0017	0.979476	0.990812	0.988253	1.00093	1.0468	0.989286	0.995755	0.98802	0.984685	0.977317	0.971712	0.968813	0.993931	0.997183	1.00224	1.01148	0.978153	0.935914	1.00569	0.989788	0.950263	0.89087	1.01112	1.03642	1.01546	0.984529	0.989864	1.02518	0.989716	0.996107
24524	0.408733				1.0234	1.05263	0.985309	0.977793	1.03869	1.00447	1.03761	0.997112	1.01772	0.993537	0.98904	1.021	0.993564	0.97839	0.977243	0.958118	0.995972	0.967497	1.00001	1.00308	1.00112	0.993751	0.993327	0.963759	0.998693	0.985633	1.00676	0.972423	0.982066	0.975011	1.00546	1.01789	0.937466	1.00376	0.985398	0.976446	0.661783	1.00231	0.984785	0.977671	0.974421	0.971744	1.01897	1.00049	0.973791
29524	0.492067				1.02326	1.00448	0.981877	0.965676	1.03068	0.975373	0.982225	0.968311	1.01904	0.96315	0.975124	1.00222	0.955423	0.987462	0.999966	0.95551	1.00522	1.00325	0.980932	1.0134	0.98985	1.01195	1.02358	0.947823	0.991438	0.979729	1.00058	1.001	1.00111	0.986599	1.01263	0.982231	0.939701	0.986051	0.997561	0.966263	0.415071	0.984324	0.999619	0.944848	0.975894	0.998656	1.00324	0.997911	0.975878
34524	0.5754				0.996066	1.03564	0.995342	0.987958	1.03732	0.982909	1.01064	0.994096	1.00053	0.966262	1.02185	1.03915	0.955579	0.99541	0.989113	0.975633	1.01703	0.959779	0.957883	0.991739	0.963164	1.02159	0.992769	0.965892	1.00714	0.993244	0.962653	0.999719	1.01708	0.954186	1.00841	0.99863	0.914066	0.984403	0.980817	0.985918	0.388905	0.973481	1.01902	0.970866	0.968283	0.969345	1.03001	0.998077	0.960565
39524	0.658733				1.02624	1.03989	0.999978	0.966281	1.01784	0.992374	0.975278	0.991106	1.02435	1.00785	0.979861	1.02307	0.958551	0.975151	1.00092	0.957798	1.01229	0.95522	0.95834	0.990789	0.978794	1.02173	1.01537	0.945702	1.00065	1.00236	0.9814	0.999283	0.99263	0.993115	1.01567	1.00149	0.93112	1.02027	0.976395	1.01606	0.38412	0.982282	1.04813	0.972945	0.995064	0.977254	1.01697	1.00453	0.976593
44524	0.742067				1.0235	1.02946	0.987093	0.930743	1.00549	0.945239	0.970546	0.977151	1.01894	1.00154	0.976301	1.01827	0.979865	1.01099	1.0138	0.954496	1.0308	0.98335	0.967677	1.04359	0.954167	1.06831	1.05604	0.954722	1.0122	0.989384	0.975366	1.00539	1.00235	0.991166	1.0379	0.994387	0.90392	0.983112	0.993633	0.993436	0.378395	0.988842	0.972168	0.991427	1.00339	0.970665	1.01914	0.974442	0.979867
46524	0.7754				1.00342	1.0172	0.980535	0.967307	1.01731	0.998182	0.974487	0.96576	1.01963	0.972583	0.980811	0.990148	0.954243	1.00197	0.969509	0.958452	1.02339	1.05117	0.973947	1.00548	0.964298	1.02697	1.06892	0.968409	1.02068	0.975586	0.947824	0.974396	0.994122	0.964647	1.01618	0.977841	0.952354	0.982066	0.997702	0.991171	0.362558	0.960957	0.968898	0.969739	0.965366	0.953698	0.979591	1.00663	0.970902
48524	0.808733				1.0101	0.979568	1.01177	0.96166	1.00611	1.03688	1.00449	0.961112	0.993495	0.971325	0.984924	1.00825	0.998258	0.989225	0.978915	0.974896	1.02461	0.96431	0.972684	1.02838	0.973286	1.04194	1.06353	0.988576	1.01503	0.976732	0.965709	1.00685	0.996814	0.961185	1.01368	1.00796	0.921963	1.00139	0.98756	1.00399	0.376601	0.99625	1.01419	0.960796	0.975387	0.972351	1.01345	0.982935	0.98432
50524	0.842067				1.01511	0.996034	1.01575	0.951404	1.01063	1.00025	0.951145	0.998311	1.02168	0.976526	0.987257	0.993655	0.96797	0.975577	0.988635	0.977688	1.04987	0.946418	0.958115	0.986687	0.974875	1.00867	1.06565	0.943287	1.02204	0.987678	0.954535	1.00596	1.01845	0.992948	1.0378	0.991092	0.917438	0.978799	0.998368	0.991744	0.376649	0.98272	0.998839	0.966942	0.987715	0.986429	0.996832	1.00609	0.99789
52524	0.8754				1.01164	1.00669	1.01177	0.98472	1.02173	1.00875	0.936125	0.996309	1.00042	0.96613	0.956344	0.981672	0.979071	1.00195	0.987993	0.945409	1.02772	0.958818	0.964797	1.02195	0.981219	1.01109	1.04337	0.942663	1.02724	1.01062	0.962126	0.994803	1.01785	0.979384	1.00923	1.00516	0.914876	0.995218	0.976472	1.00076	0.380793	0.990213	1.00114	0.96898	0.981849	0.967219	1.02135	0.976209	0.992737
54524	0.908733				1.01159	1.0009	1.01301	0.96244	1.00885	0.992931	0.95181	0.997546	1.00387	0.978659	0.994016	1.00013	0.970673	0.98591	0.975845	0.943959	1.02537	0.973796	0.963321	0.95165	0.960827	1.0232	1.02516	0.915406	1.02275	1.0116	0.989676	0.996252	0.998805	0.962228	1.00658	0.998537	0.91404	1.00396	0.98174	0.988093	0.373674	1.00122	1.00446	0.956131	0.990502	0.992882	1.00833	0.971726	0.981047
56524	0.942067				1.02402	1.02299	1.0273	0.949379	1.02933	0.962712	0.974498	0.993004	1.02221	0.992211	1.00881	1.04152	0.962921	0.994129	0.975512	0.967595	1.02755	0.99488	0.969024	1.00501	0.961778	1.00241	1.00356	0.952596	1.03152	0.980842	1.00339	1.00203	1.02694	1.00609	1.02501	0.991703	0.946509	1.00417	0.99096	0.974297	0.393807	0.995855	0.973167	0.976483	0.983541	0.977752	0.992381	0.995095	0.995572
58524	0.9754				1.05765	1.00754	0.988872	0.969217	1.00911	0.991923	0.994222	1.0057	1.00874	1.00314	0.980683	1.17995	0.957677	0.985641	0.983188	0.958945	1.0241	0.991234	0.975435	0.988966	0.97652	1.01812	1.00085	0.923436	1.02681	1.0132	1.00812	0.997296	1.00457	1.00388	1.03048	1.00567	0.918895	0.994502	0.994178	0.961737	0.367446	0.991265	0.983016	0.957321	0.973014	0.989092	0.989045	0.979383	0.965915
60524.3	1.00874				1.0504	1.02255	1.01525	0.959122	1.00381	0.984503	1.00346	1.00834	0.984463	0.964943	1.00221	1.05318	0.961314	1.00887	0.977357	0.945923	1.04628	0.959333	0.981062	1.00335	0.966138	1.03993	0.998578	0.941479	1.00956	0.986568	1.00953	1.01026	1.00034	0.998799	1.00969	1.02063	0.930672	0.99892	0.980693	0.952487	0.374724	1.00674	0.98929	0.962761	0.973616	0.965851	1.00221	0.979143	1.0058
62524	1.04207				1.04096	0.992653	0.985405	0.96719	1.03382	0.96164	1.00257	1.01493	1.0213	0.968831	0.979909	1.0443	0.965535	1.00303	0.985183	0.976053	1.03053	1.06887	0.974176	0.989512	0.985036	1.01978	1.04194	0.947316	1.01164	0.999468	0.991654	1.00823	1.03571	0.977074	1.02955	1.01956	0.894141	0.979334	1.00205	0.977938	0.379374	0.986091	0.977647	1.01087	0.984213	0.954865	1.01535	0.98269	0.97166
64524	1.0754				1.03365	0.989655	1.02875	0.93164	1.00476	0.968767	0.975651	1.02125	1.00588	0.988314	0.990762	1.04133	0.983904	0.9976	0.995774	0.97067	1.03479	1.01193	0.978904	1.05207	0.987786	1.00394	1.04836	0.947242	0.996443	0.973295	0.993265	1.0186	1.02951	1.00619	1.00469	1.00395	0.943039	1.00336	0.989664	0.982031	0.379229	1.00943	1.0085	0.972119	0.984422	0.963387	1.01367	0.990347	0.97826
66524	1.10873				1.04105	0.998434	1.00102	0.978382	1.02684	1.0103	1.00961	1.00619	0.970224	0.967718	0.990498	1.02197	0.979701	0.98479	0.98137	0.977274	1.03688	0.984722	0.980459	1.02479	1.00269	1.03144	1.00113	0.922088	1.0005	0.982236	0.970753	0.99312	1.01387	0.987436	0.997524	1.00183	0.941262	0.98262	0.971272	0.994493	0.395943	0.99512	0.981067	0.998027	1.00122	0.992013	0.977493	1.01688	1.00183
68524	1.14207				1.04939	1.02793	1.01892	0.970469	1.05274	1.0062	1.01608	0.987046	1.00398	0.981386	0.985541	1.04195	0.970468	1.00246	0.994752	0.965937	1.0319	0.972442	0.968939	1.01727	1.00869	1.01815	1.00426	0.931607	1.0153	0.993316	0.991354	0.987224	1.04219	0.987066	1.03129	1.02097	0.9345	1.00579	1.00037	0.965569	0.382414	1.02491	0.990563	0.985599	0.9757	0.97017	1.00882	0.96313	0.970355
70524	1.1754				1.02294	0.995067	1.0252	0.987698	1.00456	1.00103	0.990324	0.971586	1.0109	0.981976	0.978476	1.05768	0.960292	0.993332	0.980894	0.981151	1.02584	0.972505	0.976253	0.991758	0.994089	1.00344	1.0166	0.924829	0.995753	0.964126	0.986365	0.99369	1.01471	0.97056	1.02995	1.01392	0.920963	1.02936	0.981582	0.988833	0.38006	1.00502	0.975969	0.9745	0.973482	0.984576	1.0023	0.989189	0.994982
72524	1.20873				1.03586	1.01713	1.01213	1.00387	1.03421	1.02796	0.988825	0.98276	1.00597	0.983853	0.996263	1.02708	0.976318	0.990264	0.9796	0.966138	1.01032	0.966758	0.969346	1.00048	0.962099	0.995452	1.00684	0.926817	1.00798	0.977484	1.00241	1.00235	1.033	0.987901	1.00461	1.00094	0.919245	1.02718	0.974449	0.976502	0.383223	1.01047	1.00828	0.972428	0.958275	0.996079	0.998773	0.991243	0.995889
74524	1.24207				1.05661	1.02558	0.985738	0.97353	1.02907	0.975158	1.01553	0.996431	1.02872	0.988082	0.988865	1.00785	0.966439	1.01025	0.997014	0.982274	1.01337	1.01944	0.967486	0.95694	0.958905	0.978618	1.00622	0.962766	0.962175	0.997904	0.985243	0.999687	1.03315	0.963701	1.02847	1.01033	0.928886	1.02459	0.974326	1.00536	0.379944	1.01677	1.00557	0.953011	0.988375	0.979367	1.00075	0.980484	0.986198
76524	1.2754				1.03221	0.985169	1.03139	0.996537	1.02688	0.982263	1.00577	1.02548	1.02517	0.977428	0.966882	0.973944	0.968161	0.997413	0.986333	0.941636	1.0209	1.00582	0.957999	1.00299	0.959284	1.01554	1.05422	0.951804	0.972868	0.974969	0.99166	1.02097	1.02227	0.984198	0.980437	1.00402	0.916729	0.994429	0.964282	0.977863	0.37071	0.969045	1.01459	0.943701	0.982683	0.975543	1.02537	0.977236	0.988546
78524	1.30873				1.00003	0.983871	1.02534	0.966155	1.00557	0.9976	0.97515	0.993453	0.979645	0.971199	0.974322	1.0066	0.942562	0.989016	0.976785	0.976015	1.02494	0.958361	0.960015	0.987469	0.959813	0.992268	1.01724	0.951387	0.999894	0.986756	0.986636	1.00571	1.01357	0.975927	1.00286	1.00337	0.922267	1.01741	0.964742	0.967811	0.382368	0.994602	1.00224	0.963756	0.979954	0.984775	0.987654	1.02732	1.01175
80524	1.34207				0.988362	0.999359	1.02274	0.963184	1.01515	0.953657	0.960489	0.960275	1.01604	0.984529	0.96455	1.03292	0.962413	0.985703	1.00095	0.967632	1.05929	0.954647	0.97302	1.01026	0.96583	1.01064	1.03182	0.956895	0.972776	0.956771	0.987425	0.990321	1.01426	0.977802	1.01814	1.03106	0.913497	1.00132	0.98242	0.962039	0.377032	1.00801	0.989544	0.968503	0.997979	1.00359	0.994251	0.996314	1.00129
82524	1.3754				1.00004	1.00201	1.0333	0.981565	1.03235	0.976464	0.993317	0.968469	0.996579	0.999546	0.968958	1.02831	0.964253	0.987366	0.9878	0.985952	1.06156	0.972799	0.973246	1.01642	0.976826	1.01177	1.04377	0.938872	0.987418	1.00662	0.979262	0.997645	1.01475	0.970095	1.02915	1.02602	0.949348	1.01621	0.975055	0.972219	0.385462	0.998468	0.996859	0.997067	1.01513	0.997929	0.999931	1.00884	1.01974
84524	1.40873				0.995339	1.01178	0.998085	0.988608	1.03321	0.977088	0.952705	0.988648	1.04378	1.00094	1.00827	1.00215	0.960619	0.981631	1.00607	0.956567	1.05148	0.981811	0.965923	1.03672	0.968074	1.00792	1.00572	0.937116	1.01653	1.00586	0.957286	1.01916	1.02179	0.964722	1.02299	1.01088	0.948951	1.01277	0.971176	0.957423	0.369565	0.985779	1.00684	0.994757	0.988204	0.989815	0.993573	0.996248	0.988562
86524	1.44207				1.01346	1.00948	1.03183	0.960608	1.03259	0.992042	0.980784	0.974909	1.0082	1.00996	1.02103	0.99406	0.970011	0.986684	1.01061	0.948338	1.03791	0.990117	0.962059	1.04832	0.966406	1.01909	1.0376	0.948118	1.01487	1.0005	0.9794	1.00291	1.01966	0.972102	1.00143	1.01599	0.92165	1.00746	0.976548	0.989307	0.378247	1.01457	0.995008	0.98226	0.969479	0.982379	1.00781	1.00555	1.0322
88524	1.4754				0.994618	1.02082	1.02844	0.966138	1.04768	0.973511	0.973616	0.97744	1.0072	1.00464	1.02268	1.01317	0.964566	0.989812	1.00152	0.973745	1.0308	0.953433	0.9791	1.00266	0.976668	1.00521	1.04366	0.92325	0.988232	1.00575	1.02078	1.02316	1.02187	0.976908	1.03793	1.02904	0.926365	0.994915	0.983366	0.96905	0.373311	0.993024	0.992344	0.986947	1.02269	0.997187	1.02051	0.996053	1.01246
90524	1.50873				0.985933	1.00221	1.06722	0.999232	1.01698	0.963841	0.969853	0.995728	1.0484	0.98964	1.06267	1.02434	0.985493	1.00327	1.01106	0.967215	1.0329	0.964071	0.994704	1.01373	0.963657	1.0064	0.978326	0.938356	0.986895	0.984919	0.979885	1.00023	0.996747	0.99235	1.01332	1.00715	0.946623	1.00048	0.970688	1.04525	0.373784	0.979198	1.01317	0.988364	1.02001	0.981321	1.01399	0.998515	1.00643
92524	1.54207				0.986091	1.02119	1.01273	0.975591	1.04752	1.01411	1.00735	0.975631	1.03753	1.00916	1.02197	1.03322	0.995285	0.996136	0.995974	0.97349	1.02771	0.966232	0.977717	1.02801	0.956041	1.02582	0.996773	0.92866	0.995312	0.985432	0.980021	0.998496	0.996624	0.980583	1.03161	1.03534	0.921029	1.00879	0.966939	0.992065	0.374961	1.01178	0.992241	0.960423	1.00951	0.98683	1.01547	1.00782	1.00995
94524	1.5754				0.985597	0.998721	1.04679	0.989946	1.03163	1.0034	0.971051	0.988282	1.05987	0.99916	1.01715	1.02877	0.98532	1.00385	0.999085	0.955337	1.01366	0.999173	0.983903	0.999663	0.954628	1.03634	0.960915	0.957026	0.993618	0.982847	0.965145	1.00911	1.00715	0.994955	1.05244	1.04014	0.924524	1.02877	0.960982	0.969325	0.376405	0.998366	0.993316	0.970004	0.977374	0.974458	0.987132	1.00408	0.998517
96524	1.60873				0.979738	1.0144	1.07966	1.02074	1.04317	0.962948	0.998515	0.995634	1.02253	0.997409	1.01578	1.01767	0.953376	1.0026	0.992323	0.984262	1.06392	0.974612	0.967347	1.00995	0.948701	1.04082	0.998721	0.941054	1.01528	0.985792	0.975028	1.00664	1.00664	0.981861	1.04581	1.01705	0.921817	1.02395	0.970182	0.995507	0.376513	0.998482	0.972781	0.97446	1.00097	1.02286	1.0263	0.985392	0.993525
98524	1.64207				0.992111	1.00639	1.07195	0.952459	1.03775	0.982565	0.960185	0.985542	1.00959	1.01289	1.01619	1.00682	0.964092	0.985279	0.981696	0.959084	1.06547	0.95651	0.971109	1.0114	0.982735	0.995999	1.00389	0.948821	1.02593	0.996464	0.964659	1.00665	0.996922	0.99172	1.03546	1.01079	0.9416	1.02118	0.974544	0.963791	0.37793	1.00829	0.944345	0.969293	1.00668	0.996152	1.01339	0.97903	1.01357
100524	1.6754				0.99535	1.03339	1.04461	1.00983	1.03379	0.968809	0.980847	0.987622	1.01274	1.00854	1.01117	0.999335	0.970374	1.02306	0.987174	0.936306	1.034	0.96747	0.970538	0.987898	0.976722	1.01527	0.982051	0.946196	1.0122	0.961791	0.970653	0.991312	0.998081	0.961901	0.993905	1.0143	0.947678	1.01527	0.985128	0.980735	0.38162	0.995686	1.04883	0.993847	0.980402	0.998949	1.0143	1.01725	0.992328
102524	1.70873				0.985548	1.01601	1.04122	0.984011	1.00952	0.999832	1.02065	0.999719	1.00011	0.997143	1.00077	1.02987	0.966955	1.03678	0.998389	0.965719	1.04452	1.00865	0.970407	1.03531	0.960377	1.00934	1.02052	0.917604	1.00885	0.979342	0.965591	1.00969	0.98615	0.985853	1.01858	1.0228	0.926056	0.995853	1.00194	1.00545	0.382372	0.999376	0.998945	1.0058	0.985772	0.980395	0.997176	0.998405	0.998439
104524	1.74207				0.978909	0.977178	1.04158	0.988891	1.0237	0.967825	1.00266	0.960419	1.0115	0.990847	0.984884	1.01403	0.969032	1.0129	1.01494	0.978997	1.06959	0.97536	0.993018	1.00845	0.955357	1.00154	1.00406	0.93441	0.983139	0.965631	0.997878	1.02178	0.990657	0.97991	1.02299	1.00237	0.970754	1.01101	0.982719	0.984805	0.386396	1.01103	0.985918	0.986169	0.999476	0.979804	1.00607	1.00768	0.999437
106524	1.7754				0.971032	1.01977	1.04168	0.991433	1.05112	0.941414	0.99069	1.00177	1.0287	1.00971	1.01527	0.998801	0.952617	0.989938	1.00094	0.974592	1.06556	0.982112	0.983516	1.00605	0.969043	1.00086	1.02059	0.960338	0.986104	0.977847	0.972008	1.00915	0.996565	0.990849	1.01543	1.01547	0.952805	0.999004	0.970892	1.004	0.379387	1.00177	0.99784	0.993898	0.976939	0.99182	1.00091	0.989632	1.02399
108524	1.80873				0.977114	1.02443	1.0176	0.990637	1.04146	0.985807	1.00437	1.00025	1.03279	1.0042	1.0115	1.00924	0.958002	0.994446	0.997198	0.973571	1.07267	0.973212	0.986026	1.03099	0.985632	1.00415	1.01651	0.940432	0.994544	0.976718	0.963131	1.00267	0.996865	0.994881	1.03315	1.01673	0.914459	1.00702	0.965836	0.983248	0.381956	1.00749	1.00989	0.981205	0.970196	1.00546	1.01928	1.02959	0.990087
110524	1.84207				0.981027	1.00002	1.04699	1.00592	1.04631	1.01357	0.980432	0.989997	1.00989	0.991195	0.991027	0.996638	0.971087	1.00256	0.994243	0.968459	1.03502	1.07364	0.982165	1.08679	0.96161	1.00005	1.03054	0.924348	0.99825	0.972832	0.972209	0.998438	0.976342	1.00862	1.02556	1.0452	0.94109	1.00377	0.99353	1.02744	0.377585	0.992995	1.0183	0.995151	0.981477	0.991128	1.00424	1.01144	0.990261
112524	1.8754				0.969623	1.00249	1.03075	0.984162	1.0213	0.985103	1.04386	0.989081	1.00489	0.989468	1.00171	0.985911	0.981299	0.983652	1.02605	0.980537	1.02322	1.01953	0.958678	1.00013	0.947603	1.01201	1.00373	0.921568	1.01346	0.996273	0.966853	1.00274	0.998997	0.986702	1.01053	1.01293	0.939436	1.00773	0.985551	1.01202	0.384049	0.990289	1.00716	0.990113	0.977574	0.991436	0.99488	1.00807	1.00683
114524	1.90873				0.968878	1.01299	1.04895	0.969796	1.02504	0.985015	1.01061	0.988585	1.00418	0.988343	1.0102	1.04324	0.98431	0.991882	1.02282	0.983515	1.03641	1.01861	0.97984	1.01281	0.969056	1.01025	1.03341	0.929464	1.00658	0.981809	0.970766	1.01217	1.01434	0.977959	1.02951	1.02521	0.954838	1.01843	0.979366	0.990632	0.391906	0.988567	1.03862	0.979292	0.993862	0.982803	1.03547	1.01386	1.03274
116524	1.94207				0.958301	1.00491	1.05104	1.00396	1.00595	0.992624	1.01133	0.994697	1.01111	0.986475	0.995215	1.01366	0.999157	0.995615	1.02393	0.959248	1.03119	0.989297	0.955855	1.019	0.934365	1.00703	1.02589	0.954384	1.00947	0.972737	0.999626	1.00034	0.997923	0.973872	1.00199	1.00445	0.938495	1.01084	0.988567	1.00038	0.383784	0.993173	0.998544	0.973416	0.979343	0.98669	0.99801	0.981585	0.972702
118524	1.9754				0.955935	1.00641	1.04067	0.985635	1.03114	0.964156	1.00663	1.00961	1.01354	1.02417	0.997925	0.985701	0.990359	0.981562	1.03071	0.98931	1.03689	0.992975	0.986631	1.04815	0.972184	1.03825	1.04272	0.951324	0.986259	1.00305	1.02749	1.01563	0.990846	0.976369	1.03076	1.02362	0.972852	1.01206	0.97765	1.0381	0.383777	0.996568	1.01031	0.970295	1.01469	0.964417	1.0179	0.995801	0.980777
120524	2.00873				0.934426	1.01366	1.07607	0.965864	0.988458	0.954732	1.00629	0.99996	0.993198	0.98682	0.989803	0.986075	0.985517	0.996385	1.02238	0.965582	1.02247	0.950207	0.977901	1.0048	0.969106	1.02947	1.02854	0.944513	0.990555	0.998956	1.0049	1.02369	0.984482	0.974801	1.02592	1.00954	0.947145	1.01187	0.983443	1.01321	0.371481	1.00206	0.988821	0.983235	0.966538	0.979171	0.981934	1.02221	0.979637
122524	2.04207				0.906005	0.918716	0.982056	0.866912	0.931687	0.9039	0.921118	0.903387	0.922593	0.845629	0.846124	0.89365	0.853703	0.917769	0.913917	0.908555	0.938081	0.893959	0.918596	0.93327	0.88372	0.926448	0.951404	0.878366	0.926961	0.88243	0.893274	0.905183	0.88999	0.896062	0.908911	0.866898	0.814778	0.889161	0.856648	0.84272	0.335406	0.854609	0.896327	0.856056	0.91353	0.887903	0.886564	0.857057	0.849283
124524	2.0754				0.911524	0.91844	0.960243	0.879449	0.917299	0.874914	0.945925	0.912553	0.923907	0.875065	0.881921	0.897257	0.855469	0.909618	0.932833	0.899839	0.949291	0.91656	0.908143	0.944211	0.878834	0.960069	0.936494	0.900583	0.903767	0.896901	0.881776	0.902146	0.896093	0.885842	0.931667	0.896565	0.825945	0.895394	0.87774	0.853051	0.325777	0.862954	0.909758	0.876064	0.920705	0.880271	0.918877	0.885975	0.871375
126524	2.10873				0.888318	0.913964	0.953617	0.843718	0.889202	0.894279	0.880328	0.85144	0.897284	0.862473	0.869699	0.857211	0.82776	0.901054	0.888845	0.871006	0.956738	0.913598	0.885625	0.951573	0.84474	0.923925	0.883266	0.896738	0.933459	0.844356	0.896602	0.87801	0.882944	0.871372	0.904272	0.85804	0.77716	0.900456	0.854053	0.795502	0.32336	0.828228	0.86181	0.845228	0.890956	0.884145	0.888534	0.840972	0.832679
128524	2.14207				0.878751	0.903182	0.935459	0.832748	0.904656	0.868288	0.869552	0.867821	0.861232	0.822791	0.836323	0.871665	0.829368	0.886293	0.897518	0.869343	0.934338	0.963263	0.900856	0.926931	0.853296	0.92354	0.910456	0.871943	0.90971	0.855972	0.878579	0.882786	0.874933	0.881796	0.900595	0.845018	0.790632	0.873629	0.852948	0.7999	0.316491	0.814939	0.818547	0.834692	0.87089	0.847039	0.908705	0.819732	0.859868
130524	2.1754		Wash		0.900799	0.866625	0.939046	0.866032	0.913324	0.852756	0.894672	0.86464	0.888803	0.863354	0.844967	0.867571	0.829696	0.888679	0.880085	0.8778	0.921382	0.897226	0.902048	0.936135	0.85819	0.948231	0.911825	0.836591	0.891738	0.876719	0.884507	0.883237	0.86202	0.866376	0.891464	0.864012	0.821872	0.870943	0.846602	0.824105	0.320765	0.818705	0.865214	0.845467	0.865898	0.85073	0.897838	0.815764	0.845923
132524	2.20873				0.890759	0.9115	0.946017	0.873471	0.907585	0.853337	0.878413	0.880975	0.861224	0.860625	0.843232	0.88217	0.834803	0.893776	0.912835	0.890957	0.93249	0.886902	0.893134	0.894983	0.863905	0.925283	0.896993	0.833947	0.894955	0.868559	0.881918	0.880656	0.8673	0.863578	0.892509	0.88674	0.844465	0.901449	0.851901	0.842625	0.329857	0.822501	0.846688	0.843882	0.886585	0.833544	0.890451	0.84646	0.843507
134524	2.24207				0.903299	0.903601	0.91766	0.870573	0.901229	0.847957	0.871437	0.87785	0.878191	0.839113	0.846832	0.85095	0.834087	0.881613	0.882769	0.885784	0.965508	0.896439	0.886868	0.908247	0.8563	0.96734	0.874133	0.867042	0.890491	0.858901	0.876628	0.882677	0.857192	0.870539	0.879955	0.862265	0.795444	0.891499	0.855639	0.820005	0.320221	0.84698	0.857237	0.829236	0.901321	0.856791	0.91154	0.862537	0.853991
136524	2.2754				0.922448	0.887535	0.951416	0.86996	0.922349	0.888419	0.864343	0.885593	0.914514	0.864526	0.844989	0.857013	0.841638	0.890897	0.893934	0.883293	0.981526	0.918507	0.905206	0.932515	0.854388	0.930266	0.905899	0.853547	0.899604	0.878155	0.867534	0.895947	0.881464	0.862407	0.907479	0.862306	0.817845	0.898362	0.862645	0.833954	0.318059	0.857866	0.858191	0.855326	0.878038	0.883233	0.889575	0.850752	0.851735
138524	2.30873				0.914092	0.919788	0.94696	0.89203	0.931197	0.872685	0.869481	0.886327	0.892689	0.883395	0.875529	0.894534	0.842201	0.884258	0.891432	0.891778	0.972317	1.08881	0.897675	0.936635	0.850645	0.916938	0.898042	0.852395	0.901352	0.894877	0.882418	0.89243	0.864703	0.858804	0.879398	0.879819	0.834899	0.912524	0.871647	0.839379	0.329364	0.81935	0.860067	0.845157	0.88371	0.87292	0.891687	0.857823	0.852376
140524	2.34207				0.919934	0.897302	0.947088	0.848719	0.942704	0.894117	0.882719	0.870612	0.890458	0.855861	0.875905	0.892124	0.853411	0.908115	0.899766	0.868587	0.960569	1.04086	0.907931	0.915826	0.865348	0.920399	0.918163	0.840831	0.909148	0.890495	0.903511	0.884839	0.878231	0.873776	0.897716	0.885707	0.83843	0.898069	0.889061	0.836251	0.323751	0.833392	0.866275	0.863148	0.894038	0.848775	0.896863	0.863785	0.851461
142524	2.3754				0.907412	0.923963	0.946632	0.876168	0.927505	0.870624	0.863273	0.906308	0.881838	0.870365	0.882599	0.911296	0.87328	0.896749	0.911484	0.870126	1.00081	0.924561	0.922685	0.91872	0.854094	0.924118	0.877708	0.860289	0.918711	0.887233	0.870439	0.913728	0.872321	0.873644	0.916312	0.877103	0.825491	0.901486	0.881911	0.845311	0.326637	0.842517	0.881602	0.828691	0.891998	0.880141	0.902807	0.836494	0.862764
144524	2.40873				0.91675	0.899561	0.953777	0.855334	0.909435	0.869937	0.834852	0.883352	0.907574	0.871694	0.88526	0.918176	0.863107	0.873619	0.899831	0.890025	0.977364	0.920364	0.917239	0.920531	0.854322	0.940051	0.897969	0.870056	0.89698	0.864489	0.877602	0.882328	0.888351	0.883093	0.88987	0.895231	0.800483	0.892912	0.867129	0.81353	0.327139	0.866484	0.897141	0.838479	0.890111	0.887043	0.924519	0.870392	0.862651
146524	2.44207				0.928336	0.905485	0.924923	0.893608	0.920133	0.874338	0.857613	0.894086	0.918584	0.878132	0.889006	0.900649	0.865209	0.897331	0.924875	0.90576	0.97943	0.890359	0.907009	0.941596	0.879023	0.908036	0.883474	0.862803	0.942202	0.891025	0.872579	0.915763	0.885556	0.891923	0.904086	0.890564	0.818368	0.894667	0.89605	0.835841	0.330068	0.861525	0.913158	0.848249	0.894881	0.868988	0.929156	0.858588	0.864278
148524	2.4754				0.936866	0.863007	0.926303	0.863841	0.927428	0.922789	0.879795	0.892443	0.911684	0.891473	0.884936	0.911166	0.837394	0.889647	0.922356	0.929732	0.993136	0.927247	0.906273	0.92032	0.849946	0.952035	0.881389	0.863012	0.924205	0.8961	0.875111	0.915958	0.863435	0.897941	0.910008	0.885572	0.813791	0.900797	0.86194	0.821003	0.325545	0.886644	0.919919	0.875546	0.887072	0.9037	0.951298	0.878071	0.848434
150524	2.50873				0.958635	0.932449	0.933801	0.902547	0.922428	0.875606	0.878973	0.894064	0.913796	0.897195	0.864433	0.902547	0.843398	0.899667	0.897065	0.903596	0.980095	0.982753	0.921695	0.922748	0.879403	0.924927	0.909407	0.872189	0.919479	0.872793	0.882981	0.91492	0.873154	0.892796	0.920748	0.882649	0.856206	0.892583	0.903993	0.846311	0.324516	0.861576	0.915099	0.896726	0.888439	0.893238	0.923178	0.858813	0.860235
152524	2.54207				0.957962	0.904283	0.932979	0.864157	0.907839	0.90776	0.871365	0.88281	0.889149	0.883814	0.879895	0.852833	0.843737	0.89796	0.911107	0.90281	1.00288	0.947005	0.910011	0.911682	0.842634	0.94807	0.875766	0.886067	0.904002	0.883219	0.891373	0.886691	0.883437	0.885476	0.912576	0.877188	0.856002	0.908842	0.900254	0.830502	0.339869	0.848591	0.913326	0.904036	0.92818	0.914869	0.909983	0.879174	0.877038
154524	2.5754				0.960371	0.902432	0.918099	0.871369	0.948885	0.863018	0.865898	0.899793	0.899314	0.890941	0.861176	0.88903	0.861569	0.90007	0.926562	0.891059	1.01223	0.906992	0.931167	0.934727	0.872533	0.929913	0.887916	0.870402	0.91222	0.890886	0.900069	0.9136	0.875427	0.892534	0.918768	0.908981	0.859461	0.900435	0.899952	0.854855	0.334635	0.896813	0.950794	0.899661	0.905442	0.888648	0.902977	0.903664	0.860819
156524	2.60873				0.966169	0.915703	0.950977	0.843834	0.938069	0.874926	0.857643	0.864942	0.902708	0.895565	0.876242	0.889758	0.879101	0.901849	0.933754	0.90582	1.02994	0.956277	0.927155	0.922016	0.898052	0.927476	0.910986	0.866054	0.905964	0.896435	0.900557	0.926788	0.880531	0.908609	0.928176	0.905838	0.85146	0.920786	0.906923	1.05705	0.324033	0.889665	0.930026	0.889555	0.896304	0.91805	0.91021	0.961202	0.934798
158524	2.64207				0.958332	0.920794	0.923173	0.8896	0.931399	0.892129	0.870311	0.924709	0.911742	0.912106	0.878406	0.913453	0.87194	0.897169	0.918373	0.88371	1.01151	0.951019	0.932076	0.927462	0.88809	0.931741	0.888404	0.904029	0.901183	0.901483	0.9077	0.909902	0.890843	0.904269	0.922422	0.916344	0.87756	0.934621	1.00992	0.974393	0.342284	0.951144	0.922761	0.894372	0.929447	0.880976	0.911019	1.03403	0.927136
160524	2.6754				0.94289	0.883313	0.886552	0.908195	0.924754	0.913411	0.874729	0.908411	0.936195	0.946161	0.89039	0.930352	0.886568	0.904672	0.931365	0.893482	1.00681	0.994992	0.919674	0.919226	0.89807	0.925717	0.886983	0.879887	0.918073	0.906112	0.891137	0.92095	0.906595	0.891778	0.909999	0.958819	0.890877	0.925004	0.944602	1.0109	0.376531	0.999027	0.957955	0.919511	0.910055	0.901508	0.925976	0.97455	0.885694
162524	2.70873				0.948997	0.933531	0.929252	0.885693	0.951276	0.888243	0.928698	0.963992	1.04355	0.985281	0.956014	0.920939	0.88232	0.925613	0.93677	0.916967	1.02091	0.940569	0.928413	0.931861	0.904592	0.917358	0.930923	0.910081	0.898397	0.906797	0.909571	0.930246	0.897922	0.906401	0.952726	0.973251	0.83323	0.908496	0.893353	0.910929	0.365461	0.929696	1.00799	0.902785	0.974704	0.918363	0.966951	0.875512	0.845438
164524	2.74207				0.944098	0.917563	0.929432	0.893031	1.00455	0.980529	0.982974	0.952977	0.920249	0.909992	0.894341	0.896371	0.868222	0.91237	0.92163	0.897544	1.02818	0.886006	0.923372	0.962756	0.881524	0.903803	0.901192	0.869495	0.895647	0.898861	0.900466	0.912179	0.895281	0.905632	0.929679	0.89621	0.84379	0.886244	0.888041	0.841913	0.326233	0.856137	0.911804	0.868299	0.951245	1.0251	1.0536	0.843875	0.870535
166524	2.7754				0.918578	0.919121	0.914349	0.909285	0.926897	0.897745	0.837104	0.878524	0.902025	0.860987	0.886442	0.886559	0.853721	0.885852	0.91405	0.925186	1.00005	0.883367	0.922828	0.931826	0.886108	0.939676	0.928288	0.881756	0.879155	0.88101	0.878166	0.887387	0.883547	0.895407	0.89371	0.886352	0.829535	0.888994	0.888318	0.864848	0.319182	0.869259	0.911772	0.872368	0.88818	0.864425	0.907518	0.855795	0.867409
168524	2.80873				0.928189	0.915579	0.927477	0.867836	0.93706	0.853242	0.871186	0.880289	0.934225	0.879606	0.865934	0.897381	0.854375	0.902927	0.928117	0.894117	1.0342	0.894727	0.914446	0.910093	0.880754	0.914421	0.908472	0.880191	0.880726	0.877746	0.855351	0.893992	0.898984	0.883078	0.922314	0.890333	0.809438	0.903218	0.870442	0.84261	0.330749	0.830659	0.901941	0.849245	0.906766	0.878641	0.887324	0.851132	0.842374
170524	2.84207				0.950072	0.881721	0.913021	0.870753	0.890441	0.892992	0.842844	0.889898	0.902162	0.867625	0.86372	0.939003	0.845712	0.907739	0.908747	0.916621	1.02289	0.914757	0.92098	0.920774	0.87071	0.917007	0.901733	0.846163	0.894294	0.884827	0.870924	0.901582	0.893361	0.893025	0.920961	0.870642	0.827559	0.882501	0.878001	0.822703	0.326199	0.851806	0.896663	0.872322	0.890193	0.877398	0.904064	0.875735	0.856314
172524	2.8754				0.946495	0.890427	0.894063	0.868487	0.904723	0.890465	0.86021	0.893366	0.906934	0.877868	0.873611	0.900751	0.858759	0.909342	0.923011	0.916052	1.02186	1.00839	0.912542	0.932427	0.883253	0.915009	0.895464	0.900752	0.880966	0.862386	0.89255	0.902076	0.887407	0.867984	0.920817	0.88944	0.825584	0.883803	0.874474	0.822633	0.331974	0.831181	0.902071	0.849152	0.865753	0.884423	0.912999	0.877552	0.838325
174524	2.90874				0.945082	0.88111	0.921881	0.861903	0.911628	0.895353	0.867714	0.851893	0.921741	0.878074	0.862973	0.896423	0.860997	0.902557	0.931057	0.919435	1.01745	1.33927	0.913222	0.917628	0.899163	0.922246	0.926516	0.896527	0.888857	0.858073	0.900216	0.899263	0.899604	0.872957	0.900192	0.896361	0.844747	0.900371	0.875591	0.825528	0.3135	0.839223	0.90637	0.86156	0.895751	0.910336	0.887554	0.869781	0.856403
176524	2.94207				0.949163	0.888777	0.938519	0.872591	0.89113	0.897255	0.846758	0.87908	0.880665	0.874072	0.851818	0.877115	0.845458	0.895552	0.931591	0.906606	1.0073	1.07196	0.90596	0.925344	0.890578	0.926723	0.914512	0.882006	0.897498	0.869923	0.916096	0.908273	0.898244	0.869479	0.938565	0.898401	0.823759	0.902714	0.868409	0.832771	0.326947	0.816335	0.90163	0.847902	0.875834	0.891106	0.90232	0.837287	0.860954
178524	2.9754				0.964522	0.899848	0.932215	0.85109	0.910825	0.901847	0.884386	0.88785	0.926247	0.855463	0.86105	0.898797	0.829861	0.890736	0.904489	0.886513	1.00278	0.950671	0.919955	0.968993	0.893001	0.901637	0.914185	0.85419	0.878173	0.879254	0.913693	0.901008	0.915191	0.881369	0.937543	0.910433	0.801038	0.900367	0.867692	0.858352	0.32315	0.842364	0.92467	0.880145	0.897388	0.888351	0.897514	0.852287	0.876695
180524	3.00873		CCh 100 muM		0.970958	0.909503	0.915251	0.843446	0.861953	0.8802	0.849244	0.844137	0.887277	0.852027	0.840158	0.829386	0.811806	0.880923	0.91498	0.878664	1.01989	0.985675	0.887653	0.907786	0.844732	0.9066	0.911255	0.839968	0.885327	0.861485	0.92673	0.865759	0.886097	0.834571	0.895274	0.909681	0.806098	0.896153	0.857138	0.787985	0.324021	0.802274	0.891162	0.825578	0.878887	0.846971	0.886803	0.8311	0.848158
182524	3.04207				1.01355	3.57774	1.3638	5.83778	2.72104	0.99269	2.10173	0.884587	0.956411	0.941484	0.851602	0.858652	0.85429	0.933312	1.03084	1.52322	1.16447	1.05128	1.2331	4.84103	0.941982	0.972814	4.62052	0.889942	2.27978	1.00737	0.940519	3.37224	1.22868	3.5722	5.13219	1.94615	0.834524	0.97211	0.879242	0.84255	0.396351	0.868167	0.95825	0.857441	0.933358	0.90729	0.949984	0.911798	0.88762
184524	3.0754				2.80789	4.79634	5.68617	6.71878	4.44834	5.53678	5.52365	5.35339	5.18288	4.72086	4.56653	1.04391	1.03068	4.03243	4.15346	4.6205	4.59924	1.08347	5.02496	5.97287	1.24913	1.11641	4.65927	0.99665	4.69212	4.62856	1.0019	3.90587	3.0736	4.2607	5.82249	5.02929	0.955347	1.10736	1.03962	0.995133	2.17323	4.13054	6.27511	1.54821	4.32433	5.34552	5.5525	1.49639	5.53465
186524	3.10873				2.81157	4.52298	5.57706	6.26224	4.21649	5.41737	5.14533	5.32877	5.25086	4.75809	4.87338	1.08896	1.03508	4.00104	4.12672	4.50027	4.55743	1.15746	4.93994	5.56068	1.21127	1.09953	4.63487	1.00362	4.46627	4.54259	1.02557	3.656	2.98213	4.02785	5.32119	4.89879	0.966559	1.13197	1.05443	1.03215	2.03574	4.82587	6.37557	5.27652	4.16936	5.23308	5.8463	3.60165	5.85373
188524	3.14207				2.80141	4.05737	5.32543	5.69371	3.92991	4.89637	4.39595	5.11974	4.96611	4.39411	4.51336	1.09051	1.03626	3.82495	3.89225	4.24044	4.29084	1.1737	4.62018	5.11301	1.18104	1.09476	4.33125	0.946092	3.97593	4.10095	0.974124	3.25824	2.73201	3.64941	4.62372	4.4941	0.958443	1.10406	1.05289	1.01988	1.76785	4.39089	6.06619	5.16455	3.84728	4.66803	5.44612	3.43615	5.3176
190524	3.1754				2.75645	3.34719	4.83944	4.88176	3.55405	4.20593	3.75038	4.72458	4.44986	3.83685	3.96646	1.01605	0.986506	3.41244	3.50133	3.75327	3.83631	1.08592	4.20063	4.47184	1.13469	1.06803	3.48743	0.960607	3.51551	3.47866	0.987076	2.91687	2.25449	3.23474	3.89123	3.97321	0.900647	1.06685	1.00144	0.978224	1.4296	3.74267	5.35819	4.70448	3.42115	4.06461	4.94434	3.11148	4.62265
192524	3.20873				2.60805	2.6752	4.10371	4.22447	3.27499	3.43123	3.08312	4.17693	3.65915	3.22102	3.43243	0.970303	0.922547	2.84432	2.94695	2.92929	3.20285	1.01201	3.56821	3.8386	1.07152	1.00467	3.56759	0.926126	2.86098	2.92868	1.01394	2.84498	1.68791	2.92152	3.5701	3.42822	0.905955	1.01802	1.01957	0.953926	1.08368	3.01844	4.53115	4.06281	2.93076	3.30999	4.29873	2.75261	3.92063
194524	3.24207				2.1482	2.31506	3.35507	3.64652	3.11604	2.7715	2.43743	3.47602	2.97197	2.57052	2.76193	0.96549	0.958117	2.26112	2.33871	2.1075	2.54085	1.05646	3.17567	3.42275	1.03775	1.02775	4.63504	0.930185	2.24008	3.12491	0.970982	3.18758	1.55047	2.85196	4.55125	3.07664	0.879576	1.03068	0.971093	0.905069	0.975516	2.27248	3.74655	3.39115	2.62463	2.47544	3.6294	2.39809	3.09062
196524	3.2754				2.23968	3.19044	3.22992	4.14503	3.22671	2.77771	2.20766	2.86967	2.30699	2.20323	2.15886	0.930697	0.943783	1.73157	1.83628	2.11672	2.1206	1.02321	4.08243	3.40186	1.032	1.05899	4.60073	0.928391	1.93185	4.10485	0.941455	3.44015	2.56877	3.33775	5.22718	2.87278	0.892675	1.01412	0.979353	0.904465	1.63189	1.70803	2.88765	2.75353	3.04524	2.22089	3.0245	1.89029	2.4124
198524	3.30873				2.74286	4.03349	4.90618	5.12314	3.74981	4.81426	3.07919	2.53127	3.5879	3.49957	1.84173	0.946802	0.947589	1.4937	1.72033	4.04608	2.21022	1.11313	4.71348	4.44259	1.04788	1.08257	4.3281	0.963425	2.18488	4.18024	0.948642	3.44706	2.88186	3.74029	5.00436	3.92173	0.879348	1.02827	1.01285	0.947338	1.94539	1.67789	2.32377	2.22331	3.80008	3.58816	2.66553	1.61227	2.49419
200524	3.34207				2.81221	4.01779	5.26608	5.42813	4.17283	5.22837	4.63231	2.73745	5.02626	4.50745	3.45104	1.0028	0.98182	2.15461	3.0712	4.3911	3.85817	2.26187	4.7512	4.69689	1.11804	1.09993	3.66342	0.983314	3.0975	4.00092	1.00937	3.26456	2.69154	3.76944	4.50565	4.54405	0.913601	1.06124	1.01811	0.969107	1.84001	2.47868	2.94242	1.95446	4.0127	4.74347	3.02936	1.59829	4.68766
202524	3.3754				2.80747	3.39397	5.09682	5.09179	4.06441	4.96147	4.65976	4.67049	5.04247	4.35822	4.86667	1.01737	0.989444	3.51976	3.87959	4.2119	4.28946	2.69175	4.50073	4.53375	1.13958	1.059	3.61473	0.985956	3.37612	3.51766	1.03412	3.1172	2.16489	3.59313	3.98373	4.36424	0.920726	1.09235	1.13372	0.993653	1.56968	3.41725	5.21667	2.03895	3.81254	4.79652	4.77607	1.93918	5.16454
204524	3.40873				2.78418	2.91497	4.62561	4.53412	3.82475	4.20841	4.27538	5.20157	4.69891	3.86449	4.70997	1.00908	0.984782	3.49421	3.70113	3.60222	4.08563	2.07106	4.01672	4.24086	1.13	1.05471	4.63414	0.964541	3.10257	3.00861	0.998792	3.05533	1.4893	3.30373	4.06547	3.93042	0.93572	1.08099	1.06205	0.95467	1.22575	3.96646	5.88009	1.92507	3.40178	4.2711	5.55848	3.04694	4.79168
206524	3.44207				2.69275	2.70734	3.96234	4.25778	3.44288	3.31666	3.70835	5.05216	3.99998	3.20711	4.31517	0.996154	0.988042	3.01485	3.17702	2.65834	3.63419	2.0182	3.54395	3.9236	1.08133	1.02679	4.63217	0.943685	2.67788	2.93756	1.00591	3.13812	1.30611	2.9457	4.91768	3.44407	0.926194	1.06733	1.01018	0.942528	0.999766	3.4344	5.26775	1.79637	2.99362	3.51813	5.41242	3.22461	4.09986
208524	3.4754				2.38594	3.54332	3.42218	4.35883	3.12876	2.31434	3.13062	4.71058	3.16545	2.50049	3.67819	0.987853	0.953175	2.37394	2.4727	1.95049	2.9931	2.58088	3.72712	3.69546	1.09693	1.03746	4.53035	0.919837	2.41312	3.99116	1.04997	3.28343	1.29055	2.87253	5.36482	3.07333	0.906809	1.05519	1.0736	0.978327	1.5841	2.77698	4.34413	2.16726	2.77456	2.61159	4.93573	2.93531	3.18378
213015	3.55025				2.76399	3.39142	4.81543	4.64272	3.83251	5.10192	2.21255	3.21466	3.09844	4.41471	2.03658	0.969189	0.96658	1.45631	1.63898	4.42654	2.22009	2.59151	4.73006	4.34268	1.14982	1.05088	3.04343	0.951717	3.59679	4.08194	2.72208	3.1325	2.94832	3.81792	4.2929	4.8132	0.913454	1.06692	1.01879	1.00351	1.75039	2.03897	2.41306	4.30051	3.68578	1.85965	3.28514	2.00356	1.9575
215015	3.58358				2.80824	2.85485	4.92372	4.51392	4.29057	5.3375	2.52435	2.52144	4.9515	4.53231	1.74673	1.00106	0.991814	1.70013	2.33989	4.39157	2.56925	2.06579	4.52799	4.40829	1.15705	1.03003	4.32311	0.965052	3.45178	3.51253	3.17143	3.18155	2.82754	3.83287	3.47852	4.68511	0.948624	1.0759	1.0487	0.992791	1.39533	2.42066	2.14418	3.97635	3.88818	4.25127	2.50246	1.67234	3.76016
217857	3.63095				2.79169	2.95614	4.39168	4.20306	4.01137	4.69169	4.61941	2.1189	4.97507	3.9543	3.9009	1.06638	0.995079	3.7383	4.06519	3.79604	4.18135	2.0792	3.76096	3.99403	1.14844	1.04413	4.65524	1.00706	3.18971	2.65314	3.05051	3.32079	1.81978	3.41572	4.24794	4.03213	0.936306	1.1077	1.08048	1.0067	0.977421	2.53214	4.65227	3.66412	3.50807	4.85323	1.9675	1.59993	5.53387
219857	3.66428				2.73989	3.71015	3.97228	4.2911	3.56561	3.84491	4.69222	3.06299	4.54347	3.18058	5.13521	1.0693	1.01202	3.53078	3.86449	2.8553	4.12122	2.88418	3.2061	3.84084	1.14002	1.06853	4.60067	0.951832	2.97584	3.07652	2.66776	3.32445	1.36179	3.01892	5.5876	3.46548	0.971712	1.10843	1.10316	1.00165	1.24073	3.92071	6.13292	3.13494	3.04428	4.46939	2.4562	1.80042	5.08926
221857	3.69762				2.53916	3.77064	3.42452	4.62089	2.86394	2.64002	4.31055	5.18435	3.73274	2.44015	5.02085	1.05408	0.977511	3.00237	3.3831	1.91897	3.78598	2.73286	3.49133	3.94585	1.11225	1.05986	4.16863	0.971604	2.99591	4.31634	2.23933	3.12966	1.30647	2.5755	5.49248	2.85972	0.954447	1.07172	1.08101	1.04927	2.03157	3.81164	5.83459	2.43374	2.7225	3.68168	5.17838	3.08882	4.42506
223857	3.73095				2.12087	3.27147	3.39499	4.76117	2.22934	1.94776	3.71128	5.26808	2.78355	1.92045	4.51028	1.03127	0.994253	2.28147	2.63827	1.71528	3.20739	2.35665	4.40377	3.83581	1.11234	1.05683	3.19487	0.994472	3.28632	4.41064	1.75504	2.98889	1.27173	2.60217	4.72248	2.74479	0.974294	1.06263	1.06306	0.999547	2.03672	3.29978	5.05228	1.89301	2.92489	2.69435	5.77526	3.34678	3.49332
225857	3.76428				2.27557	2.54571	4.67412	4.52945	2.36954	2.53293	3.0768	5.11434	2.05536	2.32967	3.72507	0.991988	0.979452	1.64689	1.84653	2.41045	2.59407	2.53437	4.57787	3.63778	1.14501	1.00799	2.70845	0.978983	3.58186	4.18224	1.42897	3.02044	1.31741	3.58546	3.80276	4.13675	0.960799	1.06169	1.05382	1.0039	1.80795	2.69856	4.05811	1.55324	3.67851	1.9663	5.53902	3.06753	2.49938
227857	3.79762				2.7473	2.5164	4.96345	4.17983	4.3662	5.12923	2.57937	4.69195	2.3441	4.67808	2.83027	1.03706	0.980567	1.37938	1.40289	4.44846	2.15619	2.57153	4.4897	4.10265	1.1417	1.04425	4.4159	0.943657	3.64033	3.52906	1.2002	3.36688	1.4176	4.02744	2.8604	4.85178	0.968148	1.05905	1.05132	0.995947	1.43005	2.20649	3.01225	1.38023	3.87223	1.68837	4.93106	2.67007	1.84779
229857	3.83095				2.80162	3.56782	4.5676	3.80815	4.50228	5.26895	2.25895	3.98485	4.86147	4.74837	2.05023	1.05303	0.992289	1.31519	1.3205	4.40913	2.01622	2.31101	3.93532	4.46585	1.15169	1.06249	4.66477	0.975554	3.51737	2.85574	1.07978	3.5263	1.46394	3.88335	3.44362	4.60522	0.957438	1.07294	1.05719	1.00532	1.05815	2.6653	2.09075	1.45974	3.70582	1.94538	4.1016	2.15435	1.63035
231857	3.86428				2.79942	4.02779	3.91018	3.89123	4.11803	5.0113	2.20172	3.22456	5.18352	4.38623	1.69458	1.03636	1.0092	1.70201	1.53698	3.94886	2.35177	1.96293	3.00154	4.3251	1.18453	1.0822	4.64713	0.989476	3.38437	2.51187	1.03108	3.39326	2.69959	3.55088	5.86201	4.08612	0.994536	1.10121	1.04327	0.989077	0.805229	2.52403	1.66812	1.44269	3.21976	4.38503	3.17077	1.74208	1.69994
233857	3.89762				2.76384	3.52833	3.24731	4.42233	3.51675	4.15065	3.16804	2.32201	5.00725	3.71227	1.61829	1.04125	0.99854	3.8114	3.72177	2.84495	3.61303	2.03189	2.53586	3.82103	1.16885	1.07624	4.58645	0.98455	3.23545	3.39006	0.997011	3.0392	2.80334	3.00175	5.69149	3.30244	0.991749	1.09594	1.08584	1.06294	1.53311	2.29777	2.14105	1.73999	2.6032	4.72408	2.19097	1.54033	3.30455
235857	3.93095				2.65469	2.51608	3.12765	4.78773	2.67556	3.11248	4.54211	1.85656	4.45065	2.81951	1.82461	1.04662	1.02251	3.77753	4.1578	1.82735	4.15181	1.84817	3.43776	3.21425	1.13675	1.06608	4.11967	0.986456	3.15672	4.48731	0.99418	2.72554	2.32021	2.40196	4.99062	2.5319	0.97432	1.12512	1.05784	1.0488	2.1102	2.06433	6.64439	4.35354	2.23141	4.40868	1.7855	1.47325	5.61055
237857	3.96428				2.31923	2.05101	4.02956	4.65915	2.07429	2.20097	4.58668	1.64785	3.52828	1.99738	5.01687	1.0733	1.00249	3.44209	3.93456	1.51425	3.97499	2.1887	4.68852	2.89258	1.13497	1.06104	3.3435	0.984971	3.21942	4.3838	0.990715	2.57828	1.4771	2.05016	3.9786	2.0244	0.996093	1.1045	1.06095	1.10131	2.01657	1.94863	6.61217	5.1693	2.49923	3.67741	1.76242	1.48673	5.31786
239857	3.99762				2.07533	3.27308	5.074	4.34541	2.20688	2.05002	4.26103	1.83727	2.44149	1.64971	5.10055	1.02651	1.00825	2.74407	3.38706	1.57421	3.65021	2.14784	4.70187	3.58777	1.1366	1.03822	3.02804	0.977013	3.30304	3.98929	0.982193	3.07349	1.31589	3.06782	2.80759	3.63848	0.967966	1.09079	1.06975	1.06781	1.69155	3.24249	6.44634	4.81496	4.14738	2.71791	2.45111	1.88695	4.54079
241857	4.03095				2.40922	4.25409	4.92431	3.96696	4.11242	4.25111	3.65492	4.1987	1.75628	1.8784	4.81156	1.0437	1.01474	1.92572	2.5238	3.151	3.18722	1.87338	4.43902	4.7289	1.16985	1.06656	4.0132	0.957652	3.56504	3.31379	0.995378	3.63021	1.3327	4.11037	2.4722	5.12011	0.952863	1.07134	1.08756	1.13856	1.26761	3.55621	5.71812	4.24693	4.27053	2.0582	5.70082	3.35624	3.72381
243857	4.06428				2.78243	3.76503	4.22778	3.60629	4.30716	5.35127	3.00151	5.46499	1.69332	4.40022	4.08174	1.06036	1.01943	1.39018	1.71143	4.50101	2.7117	1.74962	3.72142	4.71741	1.16485	1.07331	4.66873	0.987849	3.61016	2.69349	0.997666	3.59537	1.34383	4.11451	5.38985	4.96635	0.962858	1.06057	2.28968	1.07683	0.885503	3.14373	4.57012	3.48353	3.86454	1.78902	5.79148	3.31565	2.69183
245857	4.09762				2.79701	2.69732	3.24806	3.67499	4.06025	5.15618	2.4049	5.34302	2.20435	4.8064	3.12007	1.06498	1.01551	1.19129	1.35925	4.38165	2.3083	1.57758	2.67142	3.87815	1.15603	1.0692	4.66463	0.979968	3.59441	2.60982	0.995713	3.39405	1.359	3.80907	5.82013	4.40947	0.996719	1.10454	2.61547	1.03967	0.747095	2.73493	3.31162	2.71825	3.20594	1.69169	5.33719	3.05481	1.8857
247857	4.13095				2.78596	1.74693	2.40132	4.09373	3.43068	4.47347	1.89944	5.05171	5.11436	4.5003	2.19473	1.04379	0.999721	1.18722	1.25866	3.77991	2.08636	1.24223	2.19329	2.8049	1.14145	1.06793	4.60707	0.975934	3.46743	3.27538	0.989773	2.98387	1.39563	3.34003	5.347	3.45662	1.00559	1.1116	2.06766	1.05194	1.55349	3.03388	2.27691	2.16503	2.48275	1.75185	4.44812	2.52997	1.60984
249857	4.16428				2.72258	1.57327	2.20184	4.5197	2.77099	3.54123	1.69963	4.45143	5.16928	3.735	1.74938	1.02424	1.00651	1.36873	1.29508	2.47174	2.0846	2.68027	2.89905	2.35448	1.13804	1.08725	4.32475	0.956979	3.41644	4.16446	0.974991	2.67203	1.49778	2.73719	4.42238	2.54336	0.981349	1.13136	1.65021	1.02324	2.08427	2.69583	1.65734	1.66451	1.91613	4.19871	3.40881	1.98365	1.60605
251857	4.19762				2.51539	2.52476	2.7636	4.76045	2.23788	2.68512	2.11122	3.49587	5.00751	2.75029	1.64839	1.0347	0.99795	3.35346	1.78253	1.51989	2.09414	2.38213	4.51178	2.85161	1.12629	1.06852	3.50918	0.980161	3.37306	4.191	0.988029	2.63504	2.45919	2.22438	3.26122	1.92665	0.989084	1.10897	1.30082	1.04086	1.97675	2.33117	1.46543	1.43996	1.96485	4.81036	2.19817	1.54164	1.82521
253857	4.23095				2.14882	4.46024	5.53063	4.60756	2.62105	2.10335	3.91115	2.54161	4.3439	1.93428	1.86685	1.02117	0.998702	3.89737	4.14653	1.37553	2.85383	1.86971	4.68169	5.13258	1.15754	1.06826	2.95057	1.02622	3.41512	3.88707	0.973114	3.12601	2.75925	2.15333	2.60307	2.35487	0.989591	1.08988	1.18627	1.03773	1.69484	1.9563	1.45989	1.38917	3.92209	4.32944	1.69553	1.46486	4.74936
255857	4.26428				2.05392	4.02659	5.44278	3.91086	4.21155	2.39977	4.89122	1.88495	3.21546	1.65731	5.06277	1.06368	1.00186	3.6636	4.04269	1.43191	3.78431	1.97525	4.37996	5.04046	1.12456	1.05198	2.89521	0.975555	3.40591	3.41902	1.00314	3.5149	2.25312	3.27345	3.62732	5.04101	1.00039	1.07569	1.11803	1.02267	1.30328	1.64501	1.6199	1.43509	4.35374	3.7624	1.6199	1.46629	5.64224
257857	4.29762				2.54908	2.85724	5.03876	3.2102	4.31816	4.71714	4.59082	1.60207	2.25536	1.55236	5.14818	1.08861	1.03205	3.11667	3.71806	2.14418	3.83124	1.97286	3.72119	4.04871	1.13877	1.07801	4.42131	0.984585	3.41004	2.86788	1.00199	3.53423	1.51997	4.16817	5.67031	5.07655	0.982133	1.05227	1.09602	1.03572	0.953219	1.93952	2.02341	1.88237	4.02675	2.79532	1.6026	1.45122	5.07413
259857	4.33096				2.78765	1.86445	4.01385	3.06698	3.93688	5.2457	4.085	1.51596	1.68673	3.10998	4.71847	1.08008	1.04555	2.22514	2.87568	4.4829	3.58929	1.83044	2.92909	2.84355	1.14091	1.09163	4.6527	0.988984	3.41698	2.48514	0.988093	3.33022	1.34194	4.04286	5.68043	4.68464	1.03429	1.07211	1.1163	1.03226	0.821118	3.77133	5.5233	1.85932	3.33948	2.01368	1.7105	1.48904	4.22873
270640	4.51067				1.86469	2.40069	5.04303	2.66225	4.16216	2.0094	1.62763	4.83705	4.79118	1.74622	1.66071	1.01245	0.995269	1.38043	1.36938	1.2821	1.84832	1.35012	4.13805	4.76543	1.13961	1.05765	2.48895	0.942259	3.53152	3.41079	0.970114	3.41766	1.48449	2.33575	4.4344	4.70516	1.00143	1.10956	1.10781	1.03654	1.27937	2.25438	1.91849	4.33949	4.32939	4.45348	3.39063	2.07078	1.55364
272640	4.544				2.04184	1.6453	5.42255	2.31104	4.2328	2.21128	2.18213	4.02798	3.85819	1.58529	1.79787	1.00606	1.01615	3.82664	3.63607	1.34335	2.00594	1.4243	3.22803	3.44355	1.15237	1.03542	3.54392	0.97138	3.51319	2.8942	1.01613	3.37852	2.08678	3.47029	5.75557	5.10901	1.09045	1.08101	1.0914	1.00936	0.918996	1.89065	1.54304	3.87361	4.06322	3.86356	2.28721	1.63816	1.64626
274640	4.57733				2.73668	1.76776	5.10633	3.12894	3.83376	4.79873	4.47239	2.88388	2.59566	1.62748	4.88978	1.05518	1.01423	3.8356	4.09168	1.83572	2.41426	1.97151	2.35461	2.04374	1.15181	1.06623	4.63384	0.971543	3.52499	2.58604	0.993333	3.17895	2.7828	4.03133	5.57617	4.82477	0.997805	1.04218	1.05167	1.00308	0.78543	1.47301	1.45054	3.25363	3.42015	2.94065	1.71093	1.46721	4.03798
276640	4.61067				2.79047	3.77219	4.17386	5.11612	3.36507	5.34743	4.91249	2.04377	1.75536	2.6241	5.06684	1.05059	1.02529	3.46091	3.73606	4.46425	3.06819	1.78374	2.1144	1.48749	1.11617	1.05949	4.66212	0.979597	3.45799	2.73232	0.973671	2.98843	2.48538	3.88654	4.89903	3.9573	0.988118	1.04354	1.01319	0.990391	1.23425	1.30503	1.41842	2.57744	2.62805	2.27703	1.57419	1.36951	5.49578
278640	4.644				2.78363	4.14015	2.76569	5.25663	2.64399	5.08387	4.5683	1.65521	1.42211	4.70656	4.6441	1.03583	1.01936	2.60871	2.82763	4.35452	3.33416	1.49607	2.63203	1.4703	1.10734	1.04433	4.60948	0.97898	3.38921	3.94406	0.966082	2.96137	1.68099	3.54019	4.05766	3.01096	0.960593	1.05645	1.02098	1.00576	2.1111	1.3857	1.58065	1.89437	1.94335	1.76248	1.57739	1.39092	5.02194
280640	4.67733				2.73389	3.20432	1.79687	4.68861	2.17939	4.45359	3.97691	1.46671	1.44736	4.49493	3.83329	1.01511	0.991289	1.65458	1.77993	3.74897	3.23428	1.24229	4.38805	2.68367	1.11266	1.03099	4.40573	0.969914	3.38011	4.30549	0.946314	2.97178	1.37989	3.04798	3.39195	2.14372	0.996495	1.08239	1.15917	0.992076	2.05735	1.90017	2.60892	1.56707	1.69683	1.61469	1.70528	1.41202	4.17639
282640	4.71067				2.54848	2.03176	1.4366	3.53359	2.13499	3.50675	3.30086	1.49211	1.66308	3.61279	2.65053	0.993728	0.954121	1.21228	1.27756	2.1399	2.83103	1.2973	4.65874	4.2837	1.1051	1.01837	3.5068	0.929184	3.26453	4.04984	0.946504	3.05576	1.31001	2.61166	2.92908	1.79339	0.977009	1.11734	1.08789	0.999243	1.77718	3.27066	6.16791	1.81116	2.12344	1.65198	3.43278	1.42422	2.95954
284640	4.744				2.09331	1.50812	1.46805	2.48613	3.62294	2.62675	2.56156	1.5862	5.07976	2.47681	1.85725	1.02682	0.966866	1.13014	1.15948	1.38966	2.47681	1.65109	4.35884	4.32949	1.09166	1.01206	2.92898	0.954527	3.25657	3.58472	0.945466	3.11177	1.3086	2.31338	3.69786	1.87849	0.977667	1.10633	1.05442	0.993752	1.3785	3.43901	6.02688	1.74817	4.14045	3.41108	5.53199	1.53327	1.95444
286640	4.77733				1.82538	1.51669	1.6507	1.89789	4.38088	1.90529	1.92993	2.01853	5.24649	1.72056	1.635	0.997039	0.97225	1.04177	1.14212	1.23582	2.13675	1.88451	3.59953	3.13928	1.08986	1.01105	2.60664	0.946393	3.24011	2.96956	0.958913	3.20796	1.30592	2.19289	5.54148	4.86462	0.972847	1.12187	1.07923	0.989017	0.964371	3.65128	5.12218	1.64147	4.23044	4.6861	5.36666	2.81684	1.56446
288640	4.81067				2.13307	3.25853	4.96242	2.45861	4.16191	1.77395	1.53427	5.19487	4.91747	1.53092	1.55362	1.03709	0.962707	1.06845	1.2329	1.29224	1.95592	1.31822	2.4779	1.85672	1.07731	1.01952	3.99386	0.925488	3.25401	2.47317	0.974719	3.0951	1.30288	2.75328	5.52649	4.99864	0.959228	1.07959	1.04796	0.973095	0.739711	2.78454	3.66896	1.41388	3.69448	4.32172	4.5602	3.18856	1.41967
290640	4.844				2.66766	4.06843	5.29283	3.92793	3.69055	2.32134	1.4025	5.3096	4.00225	1.54739	1.62764	1.02765	0.972425	1.12289	1.3017	1.36277	1.88096	1.37393	1.78067	1.48048	1.0558	1.04042	4.63386	0.990127	3.19466	2.63364	0.951067	2.97465	1.30117	3.64439	5.01484	4.55851	0.994402	1.08269	1.06014	0.989505	0.86325	1.96227	2.3526	1.2575	2.90818	3.37735	3.4687	2.83479	1.40147
292640	4.87733				2.77531	3.12002	4.78185	5.28328	3.02746	5.10694	1.36326	4.89505	2.72412	2.25272	1.85512	1.00063	0.983197	1.34799	3.3375	2.11578	1.91393	1.31122	1.7136	1.46987	1.08463	1.04298	4.63773	0.913535	3.19371	3.83279	0.976475	2.79605	1.31985	3.75857	4.15052	3.70806	0.970569	1.051	1.05996	0.9769	1.88054	1.4589	1.64719	1.19542	2.17661	2.35405	2.31246	2.23123	1.41879
294640	4.91067				2.76831	1.9981	3.42625	4.88869	2.36207	5.34801	1.81905	4.13811	1.7853	4.71185	4.90025	1.04028	0.994807	3.70847	3.97464	4.36842	2.00474	1.14415	2.39258	3.40621	1.11931	1.04364	4.45049	0.946737	3.18711	4.23469	0.931996	2.79031	1.3675	3.55981	3.33203	2.72101	0.949899	1.07511	1.04342	0.978703	2.04231	1.23342	1.35721	1.17272	1.71209	1.65506	1.62671	1.64592	2.68801
296640	4.944				2.69436	1.58086	2.05343	3.90992	2.05633	4.9581	4.13647	2.9691	1.41151	4.5083	4.89839	1.01382	0.951912	3.69684	3.57273	4.16677	2.08652	1.12562	4.46481	4.33771	1.07214	1.02382	3.72612	0.960043	3.24168	4.0632	0.957186	2.9639	1.45654	3.15288	2.72664	1.90233	0.958901	1.0456	1.09536	0.994591	1.77798	1.19795	1.30432	1.22415	1.65841	1.52775	1.51885	1.43804	5.32994
298640	4.97733				2.48752	1.5005	1.44432	2.76047	1.97454	4.11107	4.79563	2.07835	1.34745	3.60093	4.21445	0.983615	0.935064	3.03633	2.48729	3.09931	2.09262	1.25208	4.52724	3.66057	1.0941	1.04367	2.69386	0.947831	3.31391	3.49345	0.957307	3.21748	1.59524	2.7304	3.0714	1.59946	0.932473	1.09594	1.05	0.963274	1.36303	1.16246	1.37012	1.24718	2.80606	1.63523	1.60315	1.36957	5.07245
300640	5.01067				2.0868	2.82939	1.36559	2.00787	3.89157	3.17006	4.4812	1.58323	1.47242	2.4307	3.23682	0.987117	0.936748	1.96003	1.4813	1.65389	2.15402	1.1368	4.10625	2.15921	1.08163	1.03384	2.20283	0.949543	3.33178	2.85339	0.996057	3.27347	2.37317	2.36738	5.2803	1.97014	0.943532	1.10898	1.04048	0.956084	0.967739	1.1791	1.35475	1.19828	4.16203	1.69653	1.62114	1.29433	4.18982
302640	5.044				1.896	3.81857	1.50674	1.87067	4.22528	2.13999	3.86212	1.42409	3.46037	1.67996	2.0995	0.958172	0.936342	1.25625	1.17447	1.27268	2.18215	1.30501	3.2429	1.47384	1.07763	1.04696	2.56014	0.939914	3.30518	2.2755	0.984507	3.07088	2.61492	2.0841	5.5672	4.70338	0.968694	1.10649	1.03967	0.973134	0.727102	1.4913	1.73411	1.23178	3.97195	2.81466	2.04493	1.27228	2.98599
304640	5.07733				2.26717	3.00914	1.77499	2.10248	4.05712	1.75753	3.07696	1.46726	5.17565	1.49834	1.67499	0.981806	0.963515	1.07858	1.11299	1.26295	2.38149	1.14829	2.30887	1.41824	1.10035	1.02374	4.63098	0.986459	3.26037	2.1421	0.980424	2.78963	2.01525	2.24043	5.08271	4.84126	0.961073	1.09912	1.04726	0.990645	0.745279	2.81773	5.1671	1.3057	3.36906	4.4955	4.80384	1.31957	1.87123
306640	5.11067				2.67664	1.98728	4.29439	4.20508	3.44662	1.71077	2.29263	1.46988	5.04444	1.49388	1.55242	0.95315	0.951225	1.0502	1.12411	1.35114	2.38554	1.08266	1.74375	2.0336	1.07493	0.999892	4.66169	0.953422	3.20648	3.32532	0.973251	2.53943	1.38028	3.23399	4.16084	4.27365	0.921857	1.07919	1.05073	0.996379	1.78481	3.15129	5.86354	2.15534	2.47267	4.15901	5.19252	1.31864	1.3959
308640	5.144				2.75597	1.57577	5.21558	5.41214	2.71512	2.71051	1.64432	1.6397	4.34295	1.60062	1.57313	0.978861	0.969308	1.03002	1.13574	1.73017	2.46289	1.06921	1.9068	4.15686	1.08944	1.04721	4.60823	0.923925	3.15478	4.32398	0.960357	2.52594	1.27574	3.85895	3.18565	3.32711	0.932586	1.06449	1.03645	1.00445	2.08822	3.54488	4.83841	4.30547	1.85634	3.32897	4.64002	1.33937	1.25704
310640	5.17733				2.74173	1.65289	4.56415	4.85308	2.10354	5.181	1.40756	2.57305	3.03542	4.04543	1.58437	0.979111	0.955627	1.06355	1.18584	4.03921	2.4247	1.36577	2.88675	3.94496	1.09411	1.00162	4.16555	0.936068	3.1416	4.28468	0.993142	2.98902	1.28142	3.68911	2.39908	2.36643	0.954682	1.02387	1.01944	0.985256	1.86251	2.85677	3.42642	4.30654	1.59937	2.29102	3.73648	1.36733	1.28066
312640	5.21067				2.67851	3.3282	3.14455	3.88913	1.84361	5.13889	1.29023	5.22658	1.85173	4.5069	1.91405	0.978106	0.954152	1.08277	2.04501	4.2572	2.33189	1.08211	4.48936	2.78094	1.07853	1.01171	3.03482	0.940852	3.07133	3.83519	1.00596	3.47806	1.30106	3.30954	2.50622	1.84232	0.960244	1.01981	1.72054	0.959667	1.39715	2.01064	2.15985	3.56986	1.87254	1.5781	2.52466	2.10422	1.32009
314640	5.244				2.5037	3.78933	1.84669	2.72598	1.9029	4.76691	1.25898	5.042	1.38243	3.99688	4.76807	0.987341	0.953486	1.1597	3.94371	3.60435	2.13427	1.09017	4.37096	1.75853	1.11629	1.06284	2.18263	0.924955	3.07384	3.11591	1.00385	3.38454	1.29075	2.85435	5.11787	1.69354	0.941082	1.06076	1.55572	0.948363	0.930634	1.45711	1.55468	2.63963	3.9577	1.45425	1.70184	2.97073	1.50777
316640	5.27733				2.12691	2.95673	1.43906	2.00703	3.95199	3.82689	1.48112	4.52571	1.30962	2.8349	4.83449	1.0053	0.980606	2.64848	3.60344	2.04062	2.01281	1.38661	3.82215	1.41503	1.14897	1.03686	1.87657	0.934663	3.06185	2.43589	1.00439	3.08027	1.2609	2.33031	5.65904	2.3761	0.93471	1.12043	1.26605	0.951373	0.686668	1.16978	1.33906	1.80541	4.15971	1.55285	1.52306	2.63556	1.87892
318640	5.31067				1.90876	1.84096	1.28691	1.75015	4.26319	2.78078	2.30271	3.52416	1.32104	1.82784	4.15356	0.998523	0.976308	3.61248	2.57235	1.3558	1.96066	1.11399	3.04007	2.25756	1.15841	1.00428	2.33219	0.932593	3.01496	2.10053	1.00995	2.60757	1.24808	1.8973	5.26846	4.84893	1.00074	1.11888	1.13738	0.934328	0.666347	1.10414	1.25259	1.29784	3.66828	1.77283	1.52217	1.96381	4.53669
320640	5.344				2.29151	1.43485	1.31063	2.34327	3.99488	2.00802	4.61099	2.44533	1.57925	1.49132	3.11408	0.97662	0.967606	3.06635	1.5233	1.21155	2.02655	1.28203	2.3915	4.16135	1.12222	1.03524	4.62085	0.92236	3.08212	2.70557	1.03057	2.2918	1.26581	1.78766	4.25895	4.73696	0.950319	1.08188	1.62521	0.955789	1.5615	1.09919	1.21874	1.13276	2.85273	2.6909	1.53505	1.45137	5.10544
322640	5.37733				2.71478	1.58093	1.88019	4.91804	3.43296	1.68998	4.58615	1.69817	4.57991	1.48748	2.08026	0.963318	0.942445	2.00803	1.17319	1.26513	2.0419	1.05424	2.03173	3.90252	1.11026	1.00233	4.65996	0.954534	3.20402	4.32489	1.00415	2.23882	1.43847	2.71948	3.09717	4.03192	0.961523	1.04125	1.24213	0.964589	2.03384	1.10051	1.19938	1.06865	2.03857	4.37188	1.69197	1.22729	4.37736
324640	5.41067				2.76295	3.05676	5.23724	5.29794	2.57055	1.81051	4.11992	1.46806	5.16305	1.69216	1.65446	0.982971	0.9546	1.2193	1.10858	1.37224	2.08185	0.999239	2.37003	2.54113	1.09558	1.04337	4.61055	0.93787	3.23213	4.32388	0.995487	3.13822	2.11882	3.86924	2.18996	3.09738	0.936551	1.03989	1.1014	0.973049	1.84419	1.13063	1.36485	1.03746	1.62907	4.09396	4.05193	1.17992	3.06149
326640	5.444				2.71367	3.94367	5.10443	4.67092	2.02015	3.31193	3.45432	1.38673	4.8441	4.41392	1.47843	1.04748	0.932805	1.03181	1.05153	1.72886	2.10264	1.17151	4.06105	1.74751	1.09623	1.0232	4.1588	0.934254	3.2803	3.913	0.995698	3.52462	2.69565	3.85821	1.99578	2.18478	0.961714	1.03598	1.01726	0.997098	1.46472	1.17778	2.0349	1.02414	1.56521	3.28267	5.2941	1.18804	1.86234
328640	5.47733				2.56175	2.93656	4.02558	3.47534	1.81809	5.17814	2.64172	1.38933	3.87487	4.32703	1.47894	1.08105	0.935875	0.980551	1.06467	4.12805	2.18507	1.12931	4.41742	1.42053	1.1004	1.05073	3.10051	0.947164	3.17597	3.246	0.985488	3.42916	2.315	3.47399	4.66493	1.65903	0.976546	1.03467	1.03187	0.939857	0.997521	1.14494	5.54581	1.06063	3.03566	2.20272	4.83636	1.19684	1.39409
330640	5.51067				2.19679	1.7462	2.47915	2.26346	2.43114	5.16358	1.77887	1.51612	2.50093	3.44532	1.51736	0.989151	0.936426	0.994983	1.09794	4.07871	2.22225	1.12325	4.11446	2.52815	1.08483	1.02828	2.19746	0.919939	3.04937	2.49413	0.983377	3.01481	1.54497	2.94178	5.72759	1.62762	1.01775	1.02396	1.00726	0.934411	0.707725	1.49946	5.83852	1.06983	4.04284	1.53291	3.97688	1.20099	1.2452
332640	5.544				1.86672	1.32217	1.50192	1.64166	4.14472	4.66851	1.3079	2.09361	1.58118	2.1983	1.70224	0.97105	0.935045	0.97689	1.10389	3.10581	2.1349	1.01688	3.46264	3.27094	1.06254	1.00214	1.83179	0.933483	3.09734	1.91977	0.959134	2.45279	1.25857	2.3127	5.24071	2.63554	0.955687	1.01715	0.983393	0.932215	0.63403	2.70522	4.67706	1.12338	3.64869	1.36294	2.71187	1.14307	1.18909
334640	5.57733				1.90829	1.28995	1.30261	1.50406	4.13232	3.74092	1.21964	5.04386	1.35247	1.53042	4.66847	0.966688	0.93046	0.993136	1.34212	1.65197	2.13885	1.01063	2.37742	3.73482	1.04682	1.01947	2.20151	0.890136	3.05097	1.9962	0.958952	2.02778	1.1701	1.82471	4.24092	4.98161	0.928543	1.0735	0.974603	0.921494	1.02513	3.59401	3.13609	1.10584	2.92107	1.3966	1.79096	1.14808	1.17703
337552	5.62587				2.6528	3.47269	1.29923	2.74731	3.44571	2.21729	1.21403	4.76079	1.31631	1.34368	4.49494	0.991894	0.943508	1.21718	3.89932	1.19912	2.05336	1.27628	1.60982	1.84681	1.03425	1.01066	4.66185	0.947359	2.99386	4.24098	0.969541	2.41587	1.23127	1.65409	2.36319	4.51904	0.910288	1.08084	0.991921	0.946995	2.05851	2.41836	1.48722	1.11769	1.86698	1.69454	1.49366	1.16955	1.2816
339552	5.6592				2.73547	3.89211	1.39339	5.21744	2.61915	1.70145	1.27772	3.81862	1.47463	1.48029	3.58818	1.00174	0.954189	3.34935	3.35652	1.21082	2.01722	1.10914	1.68192	1.41071	1.05118	1.05261	4.62255	0.933865	2.9287	4.14263	0.98721	3.50351	1.31133	2.71223	1.80939	3.62921	0.945363	1.07672	0.980969	0.927114	1.79891	1.54096	1.20185	1.40087	1.54022	3.50382	1.4785	1.62602	1.38257
341552	5.69253				2.71529	2.85654	1.47344	4.96493	1.98399	1.61674	1.81741	2.60957	3.09339	3.55199	2.51654	0.985744	0.945966	3.42269	2.1717	1.21749	1.93104	1.04493	3.31593	1.33291	1.05279	1.03165	4.36284	0.943678	2.93812	3.5637	0.955238	3.45778	1.32855	3.86853	1.96267	2.55459	0.959318	1.03877	1.02083	0.941498	1.3326	1.18655	1.13223	1.49957	1.76987	4.35272	1.49581	2.80685	1.88813
343552	5.72587				2.61011	1.69724	3.13615	3.97462	1.75268	1.86716	4.04972	1.7532	5.04382	4.37004	1.70639	0.951974	0.970992	2.60117	1.28586	1.41959	1.88322	1.0381	4.4657	2.86664	1.08567	1.02544	3.33287	0.924795	2.96417	2.7829	0.938312	3.15193	1.28182	3.81788	5.39789	1.72307	1.04278	1.0289	1.01091	0.93577	0.859259	1.07668	1.15437	1.37908	3.8204	3.77111	2.16526	2.6429	4.53444
345552	5.7592				2.36435	1.29793	5.18467	2.74306	2.10912	4.34531	4.57048	1.41234	4.81658	3.71655	1.48048	0.968837	0.955488	1.49683	1.06919	2.9156	1.85312	1.15644	4.34213	3.44501	1.10474	0.977307	2.37127	0.912493	2.92775	1.97872	0.943131	2.60965	1.21901	3.35294	5.59101	1.48974	0.942537	1.00292	1.00057	0.940069	0.645722	1.06465	1.14341	1.19823	4.05286	2.78916	4.87613	2.01227	4.8452
347552	5.79253				1.96791	1.32804	4.62033	1.87005	3.99807	5.10164	4.13557	1.2659	3.80369	2.41048	1.35895	1.14617	0.966857	1.0464	1.02893	4.10336	1.8528	1.14582	3.76183	3.07268	1.05376	1.0189	1.8138	0.896304	2.97952	1.68339	0.924643	2.08219	1.17926	2.72277	4.79358	1.56763	0.938174	1.01933	0.983016	0.923006	0.626433	1.08511	1.16821	1.06826	3.48339	1.80182	4.68232	1.38494	3.87101
349552	5.82587				1.88308	1.44948	3.22175	1.48595	4.09746	4.83836	3.31501	1.25828	2.40383	1.56868	1.42467	1.01858	0.94062	0.976492	1.03325	3.53573	1.78988	1.00425	2.80077	1.9899	1.0671	1.02276	1.92278	0.929664	3.03382	1.96175	0.92976	1.82847	1.18825	2.03768	3.42636	3.85116	0.946221	0.990432	1.00418	0.941671	1.14415	1.06101	1.3577	1.04377	2.65637	1.4094	3.85353	1.19005	2.50161
351552	5.8592				2.44384	3.7409	1.89526	1.52448	3.63746	4.06499	2.3853	1.32222	1.54767	1.34908	1.54575	0.977911	0.95502	0.966571	1.061	1.97346	1.77801	1.76762	2.01654	1.50042	1.06736	1.01119	4.43002	0.933418	3.07466	4.09133	0.939414	2.34664	1.30116	1.62746	2.1132	4.94961	0.961412	1.02154	1.64158	0.94561	1.98404	1.11526	1.64348	1.06904	1.90252	1.30763	2.61505	1.09942	1.52093
353552	5.89253				2.75356	3.61998	1.45562	1.78709	2.94218	2.9392	1.60162	1.48539	1.29214	1.30624	3.25523	0.968301	1.01813	0.998811	1.09501	1.30696	1.80402	1.53272	1.66957	1.85883	1.08518	1.00995	4.66973	0.960376	3.11712	4.26215	0.966386	3.47598	1.47938	1.53172	1.62356	4.61623	0.963811	1.09382	1.23838	0.94905	1.84591	1.42644	4.40782	1.06716	1.57654	1.28872	1.69384	1.09226	1.15844
355552	5.92587				2.75246	2.47067	1.32616	4.28324	2.1253	1.96879	1.21915	2.22666	1.26626	1.41564	4.70638	1.00516	0.991967	0.992411	1.14529	1.20454	1.8116	1.21014	2.07552	2.73491	1.08674	1.01753	4.60248	0.938341	3.10639	3.81833	0.962938	3.55952	1.67782	2.05963	1.88936	3.67033	1.08097	1.08383	1.1108	0.971614	1.41402	2.23406	5.59561	1.10896	1.62914	1.60155	1.40582	1.10375	1.11554
357552	5.9592				2.6758	1.54933	1.3077	5.22677	1.78774	1.68531	1.20576	5.11588	1.28948	3.31363	4.2742	1.01046	0.968018	1.05788	1.35533	1.17205	1.77043	1.08274	4.18111	3.73754	1.0929	1.04589	4.02433	0.948501	3.0303	3.00488	0.966599	3.306	2.09982	3.7213	5.46583	2.51383	1.02022	1.05497	1.03029	1.01812	0.912087	3.20743	4.68492	1.1116	3.08006	3.86593	1.45662	1.12237	1.13167
359552	5.99253				2.4535	1.34736	1.36548	4.44597	1.76605	1.64452	1.14522	4.88858	1.45714	4.34941	3.25802	1.30325	0.941971	1.16731	3.85017	1.21479	1.75188	0.960556	4.45089	3.35364	1.08455	1.01347	2.84035	0.950442	2.91789	2.13456	0.966895	2.69149	2.46054	3.79952	5.65587	1.69113	0.943456	1.02096	1.01392	0.95171	0.656004	3.06806	3.13275	1.08798	4.049	4.37481	1.44674	1.141	1.13724
361552	6.02587				1.92402	1.2639	1.45095	3.246	2.53983	2.21575	1.18738	4.16965	4.05476	3.66434	2.09691	1.05728	0.966554	1.77995	3.68028	1.41332	1.7243	1.03718	4.07054	2.03405	1.07297	1.07942	1.92938	0.950136	2.8263	1.67839	0.968877	2.11187	1.95775	3.45835	4.88097	1.43003	0.931762	1.01408	0.994026	0.961538	0.60766	2.40075	1.88332	1.04184	3.71397	3.51386	1.59756	1.08227	1.13268
363552	6.0592				1.69196	2.47048	2.85731	2.09874	4.02779	5.05459	1.36856	2.99964	5.08813	2.39272	1.49825	1.01362	0.933335	3.57971	2.69872	3.75023	1.74458	1.05572	3.26292	1.46021	1.07067	1.06287	1.67187	0.931884	2.77789	1.66282	1.00192	1.82192	1.31914	2.72001	3.51244	1.39542	0.987407	1.01413	0.975836	0.95399	1.33152	1.58325	1.32292	1.07947	2.94283	2.35041	4.32564	1.17609	1.27537
365552	6.09253				1.83876	3.56089	5.08662	1.71289	3.90252	5.05762	1.76572	1.85847	4.78601	1.59879	1.34172	0.963773	0.960056	2.99276	1.58348	4.06159	1.76749	1.04034	2.25775	1.67255	1.05203	1.01935	2.25457	0.951897	2.85088	2.88488	0.94982	2.42626	1.19101	2.08391	2.17019	2.02317	0.939343	1.02048	0.999971	0.956275	1.99287	1.1759	1.13034	1.07046	2.04824	1.57786	5.16655	1.16778	2.56426
367552	6.12587				2.46704	2.73077	4.41125	1.53757	3.36963	4.62672	3.97099	1.41631	3.62627	1.34462	1.35685	0.947673	0.988892	1.87323	1.15657	3.18741	1.78648	1.00764	1.77187	3.36604	1.04461	1.01845	4.62996	0.941448	2.96848	4.25646	1.01397	3.50184	1.30815	1.65623	1.66265	4.93641	0.940112	1.02682	0.983688	0.95314	1.76774	1.09621	1.11304	1.10869	1.5746	1.33184	4.58903	1.5475	4.79309
369552	6.1592				2.73341	1.69199	2.96082	1.75593	2.48505	3.61292	4.47085	1.28084	2.15314	1.27797	1.29046	0.946313	0.953188	1.14583	1.07148	1.71869	1.80031	0.963872	1.67537	3.3599	1.03075	1.04149	4.61974	0.966498	3.07816	4.04648	0.952938	3.43416	1.28963	1.50652	1.84345	4.69757	0.954459	1.06853	0.98953	0.965735	1.2758	1.07258	1.12462	1.07113	1.46832	1.27298	3.51422	2.56767	4.50289
371552	6.19253				2.74082	1.39898	1.66528	3.40896	1.85717	2.48516	4.01378	1.23468	1.45471	1.55232	1.36503	0.946945	0.948379	1.02227	1.06129	1.23918	1.8074	0.96963	2.35733	2.16643	1.07396	1.01216	4.44646	0.955671	3.15252	3.40954	0.948791	3.12944	1.25423	1.89359	5.26533	3.82772	1.01451	1.05916	1.02636	0.952241	0.802642	1.04968	1.07815	1.13593	1.82742	1.23462	2.25916	2.55249	3.3867
373552	6.22587				2.6669	1.3453	1.307	4.67912	1.65231	1.72728	3.19833	1.25961	1.24959	4.26597	2.30097	1.00475	0.96806	0.962901	1.06783	1.13493	1.77416	1.06557	4.2653	1.45052	1.05454	1.01923	3.44725	0.933396	3.15376	2.47112	0.922558	2.54174	1.17771	3.50908	5.46859	2.65766	0.972317	1.06515	1.01618	0.940715	0.609996	1.07047	1.0999	1.44339	4.00149	1.28688	1.51513	1.96846	2.02903
375552	6.2592				2.45836	2.09011	1.27171	4.2115	1.69607	1.54028	2.24045	1.30821	1.22294	4.01982	4.61125	0.996781	0.982541	0.969441	1.04324	1.12824	1.76924	1.05267	4.2847	1.39707	1.05272	0.994381	2.23516	0.929052	3.07952	1.77936	0.930459	1.98462	1.14609	3.68797	4.69903	1.70705	0.928572	1.02821	1.00038	0.954088	0.603101	1.71952	1.23374	1.50527	3.92807	1.97363	1.30752	1.32375	1.31129
377552	6.29253				1.99492	3.50157	1.31197	3.14831	3.2618	1.81598	1.44452	1.33443	1.26826	2.86677	4.18295	0.985007	0.945764	0.951717	1.10912	1.17307	1.8383	1.01184	3.8464	1.47538	1.06474	0.997902	1.62395	0.949295	2.96458	1.58706	0.96187	1.83927	1.1719	3.37792	3.29189	1.39034	0.934677	1.02714	0.990812	0.951969	1.50549	1.9874	1.17117	1.31062	3.33168	4.3619	1.36511	1.09771	1.15985
379552	6.32587				1.78553	2.92241	1.30771	2.05357	4.08496	4.32578	1.16421	1.69112	1.4223	1.74515	3.12746	1.11773	0.925773	0.972757	1.26356	1.67616	1.80522	0.995192	2.96437	3.11642	1.03798	0.986266	1.68889	0.930409	2.90079	1.88017	0.944921	2.5967	1.19879	2.67831	2.05005	1.35563	0.952709	1.00084	1.01	0.936669	2.00159	1.67907	1.27113	1.12288	2.41877	3.88944	1.36719	1.09707	1.10741
381552	6.3592				1.94722	1.90431	1.42572	1.53608	3.81654	4.93709	1.11856	4.55385	2.93392	1.3307	1.92449	1.04494	0.987082	1.02582	2.53486	4.0793	1.7957	1.00906	2.17918	3.74859	1.05821	1.0303	3.81213	0.950569	2.90221	4.09903	0.979328	3.38909	1.35481	2.00699	1.66279	2.13813	0.958235	1.01972	1.00798	0.967197	1.72919	1.30845	1.41169	1.05399	1.75594	2.76979	1.51192	1.05506	1.14039
383552	6.39253				2.62484	1.4017	3.01234	1.47842	3.16744	4.56285	1.04169	4.91244	5.06695	1.25115	1.45758	0.992057	0.97016	1.21581	3.85009	4.02915	1.80549	1.02663	1.74534	2.43277	1.06676	1.0339	4.64472	0.918098	2.83694	4.22938	0.991608	3.39804	1.48067	1.54346	2.21448	4.84159	0.946705	1.02014	1.00653	0.976118	1.25433	1.29909	2.68166	1.07419	1.51554	1.67306	2.21352	1.04963	1.16782
385552	6.42587				2.74808	1.35755	5.00565	1.73971	2.35651	3.75205	1.11641	4.37448	4.83509	1.29664	1.30421	0.985844	0.946209	1.27858	3.24356	2.88613	1.72221	0.994244	1.74165	1.50399	1.08019	1.00782	4.60603	0.955902	2.84137	3.71176	0.997456	2.96446	1.85089	1.5073	5.36903	4.59277	0.936077	1.02902	1.00533	0.954495	0.795252	2.30808	5.63979	1.05548	1.57674	1.36831	4.81802	1.04337	1.19616
387552	6.4592				2.72314	1.60175	4.2797	4.56841	1.81355	2.58188	1.18624	3.22615	3.8794	2.0024	1.26376	0.972302	0.939688	3.28125	2.01695	1.59058	1.66978	0.989641	3.54923	1.35847	1.07439	1.03166	3.882	0.964887	2.87506	2.88598	0.971478	2.34036	2.45502	1.86961	5.23162	3.58431	1.02409	1.00963	0.992823	0.952883	0.59212	2.64329	5.14832	1.08146	3.41699	1.30656	4.61355	1.08898	1.29798
389552	6.49253				2.61864	3.67755	2.85729	4.9024	1.66053	1.70722	1.30262	2.05372	2.40394	4.3274	1.22908	0.966028	0.942646	3.27174	1.24134	1.20081	1.64653	0.975783	4.32162	1.33257	1.07145	1.01917	2.56462	0.943906	2.88205	2.00117	0.968815	1.91106	2.17403	3.5626	4.15723	2.37655	0.96705	1.08895	1.00551	0.983647	0.610472	2.18973	3.78176	1.10229	4.03896	1.29209	3.75013	1.0478	1.38948
391552	6.52587				2.36534	3.23772	1.64203	3.8578	2.00082	1.49129	2.4882	1.43619	1.49722	3.74568	1.28663	0.950418	0.95296	2.23556	1.03531	1.09548	1.59188	1.51751	4.18014	2.95618	1.04425	0.996378	1.64485	0.923401	2.91988	1.55177	0.966738	1.90993	1.42172	3.6003	2.60732	1.56118	0.931591	1.07436	1.0095	0.956343	1.21386	1.56328	2.25325	1.06957	3.54678	1.24657	2.41119	1.05201	3.78883
393552	6.5592				1.95103	2.10034	1.26576	2.55212	3.63462	1.56958	4.42595	1.23387	1.23966	2.4625	1.88266	0.936171	0.927287	1.29406	1.01191	1.09847	1.55065	1.19241	3.56783	3.50856	1.07472	0.990021	1.3819	0.916508	3.01081	1.52693	0.953374	3.2355	1.26954	3.20641	1.78597	1.32163	0.943491	1.0724	1.04546	0.953596	1.94849	1.18926	1.37657	1.24073	2.7297	1.41955	1.5206	1.10019	4.70693
395552	6.59253				1.89034	1.39522	1.17943	1.58656	3.84768	2.85371	4.18123	1.19638	1.19243	1.54048	4.53439	0.999477	0.948467	1.01252	0.994589	1.15019	1.60119	1.02535	2.52258	2.57561	1.06446	1.00677	1.57242	0.94341	3.0016	2.72109	0.985062	3.43861	1.25292	2.52431	1.62081	1.33864	0.950253	1.02877	1.00833	0.977713	1.69774	1.34543	1.10347	1.55888	1.87114	3.88968	1.3477	1.13063	3.95196
397552	6.62587				2.32374	1.25487	1.14061	1.30735	3.33406	4.90804	3.53239	1.1734	1.22513	1.29677	4.14087	0.986271	0.991142	0.967601	1.00353	1.2063	1.60609	1.00012	1.84644	1.49283	1.09842	1.00464	4.42546	0.934049	2.91606	4.15186	0.984327	3.16341	1.25752	1.82057	2.79709	1.96075	0.944449	1.02531	1.01531	0.97519	1.21474	2.02615	1.09602	2.69204	1.50815	3.87651	1.2584	1.1238	2.6273
399552	6.6592				2.70197	1.25388	1.17397	1.27367	2.46983	4.7988	2.53354	1.21766	1.30232	1.29963	3.07555	0.991255	0.952411	0.987179	1.03169	1.32457	1.64071	1.20081	1.72404	1.33295	1.07492	1.00731	4.62712	0.903375	2.88158	3.93463	0.98958	2.6239	1.19691	1.47778	5.51174	4.73582	0.959465	1.02968	0.992022	0.972615	0.779972	1.79115	1.08832	3.46205	1.54324	2.91792	1.30293	1.45837	1.54513
401552	6.69253				2.73764	1.57679	1.25113	1.46045	1.81014	4.11978	1.58942	1.558	2.22121	1.34331	1.93396	0.967398	0.953148	0.975723	1.11248	2.68682	1.62252	1.0055	2.31547	1.56958	1.08177	0.980235	4.34683	0.942125	2.82982	3.28323	0.967043	1.97837	1.14276	1.44407	4.91459	4.45491	0.929735	1.00909	0.994376	0.951472	0.612824	1.35851	1.13149	3.17643	2.72667	1.91993	1.32907	2.3773	1.2284
403552	6.72587				2.67711	3.60427	1.3724	4.35718	1.66281	2.92318	1.18136	1.84405	4.96327	3.4131	1.41711	1.02101	0.970462	1.00273	1.29206	4.1525	1.66538	1.04811	4.22011	3.29446	1.07291	0.965017	3.23416	0.914744	2.83392	2.33739	0.949203	1.68268	1.11489	1.82222	3.65985	3.47597	0.911745	1.01712	0.973703	0.984744	0.599006	1.14348	1.11413	2.57803	3.91783	1.36654	1.64461	2.5034	1.17474
405552	6.7592				2.49542	3.1711	2.21811	5.03204	1.84114	1.92433	1.08213	4.84699	4.90723	4.16442	1.2748	1.09079	0.949785	1.04079	2.40327	3.50965	1.62195	1.03708	4.34722	3.34599	1.04905	0.984891	1.977	0.910117	2.83042	1.66715	0.938594	1.84611	1.13018	3.6595	2.22145	2.17552	0.930789	1.00739	1.01604	0.969008	1.47935	1.11412	1.13737	2.08703	3.63722	1.27909	3.29223	1.99369	1.19326
407552	6.79253				2.11746	1.82911	4.96337	3.94425	3.52299	1.54005	1.07394	4.83876	4.08094	3.28157	1.24174	1.02678	0.962947	1.02627	3.75862	1.96066	1.55572	1.03899	3.89983	2.20459	1.05956	1.0054	1.48077	0.935004	2.90246	1.47585	0.93137	3.32316	1.26301	3.64104	1.62182	1.44402	0.968141	1.10166	0.994766	0.98904	1.97868	1.0874	1.27145	1.71895	2.82585	1.24862	4.86353	1.37365	1.08462
409552	6.82587				1.79776	1.29166	4.25853	2.45249	3.93323	1.51221	1.01299	4.0472	2.55763	1.95579	1.23398	1.02009	0.950114	1.09221	3.18312	1.23039	1.5154	0.998393	3.04265	1.44493	1.03908	1.00294	1.42583	0.917488	2.90725	1.70196	0.964046	3.45071	1.33525	3.2047	1.65941	1.29282	0.931735	1.11184	1.62452	0.952811	1.7425	1.22097	1.23648	1.33536	1.93911	1.31429	4.37072	1.14411	1.06418
411552	6.8592				1.94409	1.20839	2.80611	1.4845	3.55399	1.89788	1.1018	2.79568	1.51413	1.35231	1.24226	0.998536	0.958618	1.57034	2.06237	1.11428	1.53753	1.02213	2.18083	1.2167	1.094	1.01011	2.16201	0.962647	2.9182	3.7261	0.996584	3.14181	1.50333	2.48718	3.89672	1.26448	0.948665	1.08744	1.32494	1.00163	1.19205	1.27701	1.51869	1.08957	1.52489	1.35732	3.16226	1.08158	1.132
413552	6.89253				2.44813	1.22709	1.52272	1.26106	2.6767	4.58145	1.14683	1.70669	1.22853	1.19211	1.25405	0.998866	0.947586	3.38689	1.28288	1.11351	1.5588	0.945819	1.76721	1.21575	1.08693	1.0381	4.59847	0.951266	2.9679	4.21077	0.952661	2.53214	2.17601	1.79281	5.47305	1.35306	0.943973	1.04697	1.10317	0.995592	0.738339	2.54156	3.16063	1.01241	1.48104	1.74192	1.8566	1.05363	1.12742
415552	6.92587				2.70302	1.70588	1.17461	1.24456	1.9121	4.92134	1.25325	1.31331	1.19723	1.23497	2.10429	0.996782	0.966234	2.92747	1.09948	1.14679	1.55122	0.939956	1.92275	2.08577	1.0834	1.0355	4.55153	0.928531	2.97367	3.78791	0.989328	1.98402	2.41337	1.5015	4.81971	3.72686	0.95978	1.00531	1.04581	1.00575	0.55956	2.67258	5.38196	0.980351	2.12671	3.77446	1.33724	1.09464	1.32785
417552	6.9592				2.7302	3.76232	1.20545	1.30319	1.6172	4.37586	1.60667	1.18131	1.19589	1.72695	4.18635	1.03642	0.98112	1.85506	1.04693	1.1698	1.53349	0.966672	3.70909	3.27962	1.06302	1.01742	3.88165	0.942256	2.94515	2.93377	0.939357	1.69322	1.81567	1.42542	3.39061	4.74411	0.935043	1.026	0.985846	0.984863	0.579568	2.11154	4.68985	0.994526	3.9985	3.47928	1.22881	1.06016	1.62044
419552	6.99253				2.65797	3.06368	1.16072	1.64944	1.56272	3.24008	3.42945	1.12978	1.27134	4.24997	3.64588	1.01522	0.98673	1.14932	1.01333	1.23208	1.49271	0.974129	4.33879	3.19663	1.06344	0.991152	2.56527	0.92481	2.88644	1.92791	0.973331	2.04321	1.29415	1.6514	2.04845	4.12235	0.950934	1.00513	1.02497	0.986997	0.907557	2.02958	3.21816	1.0471	3.71728	2.40721	1.21781	1.08046	3.83871
421552	7.02587		- Ca2+		2.41134	1.77665	1.10662	4.33708	2.47274	1.93089	4.1736	1.07854	1.3074	3.67568	2.40325	0.923536	0.911924	0.94779	0.975724	2.01544	1.45225	0.906003	3.91674	1.90145	0.998344	0.951788	1.54954	0.875531	2.85209	1.43804	0.931222	3.3163	1.20287	3.35496	1.55982	2.82831	0.882787	0.983386	0.950829	0.9181	1.90924	1.8565	1.89684	1.00245	2.82682	1.36488	1.13366	1.00426	4.005
423552	7.0592				1.63106	1.12128	1.00791	4.0338	3.51466	1.38105	3.51253	0.998355	1.46735	2.00432	1.29962	0.885474	0.859969	0.867833	0.923342	3.78069	1.39493	0.894605	2.40933	1.19383	0.955087	0.936392	1.12757	0.890333	2.58534	1.28883	0.890395	3.22075	1.12119	3.23071	1.30265	1.46695	0.833968	0.923588	0.92171	0.856501	1.62288	1.41838	1.15759	0.902735	1.64534	1.07921	1.12637	0.927035	2.82306
425552	7.09253				1.32631	1.00712	1.01973	2.39212	2.99656	1.20593	2.35934	0.980309	3.3322	1.18761	1.04073	0.866748	0.875317	0.862495	0.944378	3.03439	1.344	0.901218	1.38607	1.09329	0.929657	0.931425	1.17006	0.873078	2.34321	1.34661	0.879335	2.6552	1.06748	2.44742	1.36087	1.08981	0.85533	0.912998	0.904536	0.842237	0.938642	0.968275	0.932079	0.860554	1.18623	1.11981	1.17575	0.899379	1.50287
427552	7.12587				1.32574	0.990369	1.01918	1.23997	1.94372	1.29297	1.31661	1.02368	4.80394	1.05761	0.999802	0.837901	0.874962	0.86468	0.946423	1.49207	1.31205	0.876032	1.21701	1.05805	0.946022	0.932156	2.339	0.85836	2.29444	2.40375	0.856965	1.79655	1.00578	1.53462	5.11336	1.04955	0.833245	1.00087	0.923424	0.846151	0.506306	0.912001	0.932904	0.854873	1.12734	1.05147	1.34785	0.930842	1.0356
429552	7.1592				1.63844	1.00432	1.03753	1.01074	1.42943	2.49217	0.96024	1.04534	4.1167	1.01404	0.984683	0.842105	0.876995	0.856122	0.996893	1.03945	1.34593	0.864291	1.2481	1.16693	0.963743	0.935375	4.61429	0.870126	2.31368	3.98987	0.859429	1.41139	1.05725	1.20057	5.06455	1.06097	0.850101	1.03553	0.931287	0.841674	0.458906	0.880964	0.889948	0.869153	1.22346	1.03697	4.49415	0.949485	0.933542
431552	7.19253				2.45006	1.17082	1.67628	1.03843	1.32595	4.68194	0.908816	1.04756	2.32835	1.12819	0.972859	1.01041	0.874814	0.904715	1.21132	0.965263	1.36107	0.887952	1.5829	2.17127	0.969351	0.940461	4.3584	0.890123	2.29768	3.45889	0.858326	1.48158	1.05121	1.15426	3.50501	1.096	0.826669	0.969031	0.920465	0.843812	0.760215	0.890667	0.890701	0.884467	3.5444	1.0664	4.37017	0.939306	0.890498
433552	7.22587				2.68716	3.46634	4.83864	1.17927	2.01411	4.35365	0.880601	1.09004	1.19976	2.93459	0.963744	0.900562	0.866392	0.908009	1.9419	0.925529	1.33939	0.893422	3.81967	2.09521	0.950354	0.924023	2.64571	0.857786	2.52069	2.25214	0.884896	3.14987	1.10738	1.11123	1.54183	3.65435	0.872581	0.91684	0.888196	0.878896	1.79055	0.906803	0.929602	0.901705	3.76656	1.72378	3.21478	0.885542	0.861586
435552	7.2592				2.60346	2.82817	3.95681	2.66843	3.55406	3.0416	0.874063	1.30829	0.988684	3.84602	0.934935	0.899906	0.878009	0.910219	3.73487	0.899105	1.32862	1.01738	4.18862	3.26431	0.954958	0.914269	1.17115	0.873431	2.83434	1.29593	0.877284	3.25437	1.1435	1.58431	1.13238	4.48519	0.819497	0.910336	0.914124	0.869817	1.42796	0.928548	0.881351	0.883179	2.59421	3.65292	1.61333	0.890687	0.817337
437552	7.29253				2.20568	1.33281	1.94911	4.59159	3.18591	1.51477	0.845247	3.64494	0.927808	2.2444	0.909339	0.852358	0.865208	0.897139	2.81644	0.853105	1.26501	0.963987	3.07264	1.9632	0.956848	0.911483	0.884755	0.846923	2.64678	1.12958	0.895535	2.69965	1.04171	3.31201	1.08836	3.14798	0.792856	0.887165	0.87705	0.819133	0.627743	0.835397	0.853288	0.899784	1.34041	2.898	1.06287	0.872699	0.800721
439552	7.32587				1.44273	0.923454	1.0188	3.18572	1.84487	1.16859	0.797729	4.66846	0.916805	1.0916	0.94515	0.879104	0.81106	0.925108	1.36891	0.87729	1.23227	0.859965	1.47031	1.08555	0.936747	0.876037	0.842911	0.822413	2.28134	1.1132	0.858132	1.60843	0.93045	2.99261	1.10502	1.35186	0.777231	0.880787	0.873755	0.828535	0.391694	0.821602	0.83743	0.913635	0.981663	1.33546	0.938364	0.846	0.794642
441552	7.3592				1.19236	0.863597	0.876657	1.36575	1.2674	1.10602	0.760951	3.72229	0.914816	0.910468	0.936844	0.833857	0.810755	0.907365	0.926187	0.87305	1.18905	0.954429	1.12979	0.963955	0.889551	0.876028	0.892129	0.839429	1.93446	1.17365	0.855491	1.18057	0.905845	1.88972	1.25917	0.924855	0.779238	0.878342	0.866558	0.806392	0.353232	0.816096	0.80654	1.26754	0.897502	0.867548	0.922846	0.857679	0.822763
444598	7.40996				1.4444	0.845105	0.856561	0.875964	1.16195	1.24401	0.813515	1.43182	1.06612	0.848734	0.88781	0.82457	0.836063	0.890246	0.88165	0.876119	1.22872	0.885372	1.28392	0.929116	0.907187	0.897309	2.56239	0.84316	1.79384	3.61764	0.850556	1.22569	0.928076	1.08339	5.1054	0.833129	0.772127	0.871599	0.884483	0.775737	0.391128	0.861142	0.827464	1.01529	0.904977	0.821336	0.948808	0.823942	0.798667
446597	7.44328				2.15491	0.893725	0.822968	0.839123	1.55814	3.11611	0.852056	1.02371	1.18261	0.882092	0.993647	0.835946	0.818788	0.967172	0.857824	0.944577	1.22356	0.925146	2.09618	0.968561	0.938815	0.892369	4.56241	0.850441	2.68681	3.24152	0.859582	2.51458	1.0225	0.991925	3.46847	0.856835	0.810909	0.902539	0.864872	0.811583	1.13752	0.914991	0.804531	0.845517	0.890598	0.801904	0.959761	0.859088	0.838915
448597	7.47662				2.61501	0.944939	0.875293	0.875634	2.71661	4.65759	0.974786	0.937141	3.6933	0.890197	0.960421	0.890404	0.840032	1.28328	0.867929	0.959103	1.23998	0.85865	3.68539	1.0127	0.982108	0.917087	3.6125	0.868815	3.47854	1.81148	0.877296	3.17037	1.11603	0.955346	1.31188	0.866375	0.824123	0.991098	0.863999	0.840692	1.68753	0.906191	0.815621	0.846243	1.00568	0.820843	1.02155	0.842358	0.802733
450597	7.50995				2.53945	0.950577	0.89589	0.889067	3.32151	3.99523	1.19698	0.918367	4.87881	0.951651	1.82723	0.835071	0.843134	3.13429	0.858636	1.02022	1.25636	0.836012	3.38117	1.02958	0.973928	0.883004	1.43895	0.88558	3.16295	1.14291	0.880156	2.64691	1.07608	0.95539	1.01942	0.815641	0.797117	0.921747	0.85533	0.821896	1.02166	0.932621	0.866379	0.8485	3.36354	0.993683	1.1089	0.859576	0.835107
452597	7.54328				2.20497	0.958974	0.878424	0.930339	2.20673	2.14874	2.3434	0.914079	3.83226	1.0808	4.01215	0.892921	0.842643	2.87807	0.866091	1.0141	1.23062	0.881275	2.3957	0.972203	0.935869	0.910275	0.860079	0.857539	2.52484	1.09835	0.898688	1.60364	0.998885	1.03727	0.997198	0.867129	0.867931	0.897871	0.869547	0.798791	0.418385	0.982877	0.821354	0.832128	3.71282	1.0124	1.24341	0.801706	0.794053
454597	7.57662				1.80898	1.00913	0.843161	0.874891	1.29088	1.32077	4.10746	0.90094	1.91507	3.43178	2.98349	0.852729	0.843424	1.55331	0.871283	1.63782	1.21747	1.00535	1.68225	0.960605	0.904387	0.909569	0.769253	0.841253	1.82687	1.06515	0.862434	1.18945	0.939092	0.994335	0.971122	0.853548	0.845047	0.900362	0.884138	0.801387	0.351106	1.86147	0.799897	0.826941	2.41282	0.907019	2.64627	0.873377	0.83163
456597	7.60995				1.5858	1.38886	0.87325	0.878891	1.15649	1.22144	3.61706	0.906194	1.09358	3.43563	1.40432	0.844057	0.847876	0.927931	0.85869	4.02285	1.26158	0.989375	1.55648	0.943015	0.904698	0.913261	0.772356	0.89292	1.39956	1.22697	0.898456	1.16633	0.898688	2.3301	1.03379	0.892201	0.827067	0.914763	0.896452	0.818106	0.340718	3.36979	0.835067	0.903642	1.26157	0.927208	4.40295	0.933501	0.858444
458597	7.64328				1.70376	3.22894	0.946095	1.42067	1.13644	1.18968	2.48542	0.907372	0.952412	1.69224	0.961928	0.840374	0.956933	0.816953	0.877668	3.15059	1.22754	0.900644	1.8775	0.964867	0.894375	0.911653	0.7894	0.888265	1.31883	1.99176	0.898767	1.36558	0.960245	3.21636	1.0237	0.842606	0.795759	0.938612	0.891021	0.833494	0.35465	2.59573	0.829026	0.870469	0.973525	0.862185	3.52777	0.866685	0.901896
460597	7.67662				1.91014	1.88422	0.957071	4.29688	1.16802	1.40616	1.31298	0.954121	0.919079	0.992163	0.874536	0.841209	0.876703	0.832566	0.873313	1.39293	1.19989	0.913473	2.48079	0.959704	0.89179	0.919325	0.870589	0.898038	1.50996	3.71349	0.8801	3.09749	1.03265	2.45032	0.999682	0.892858	0.805231	0.901393	0.883968	0.844064	0.718103	1.50924	0.802081	0.850035	0.894591	0.86763	1.85557	0.869712	0.83219
462597	7.70995				2.05574	1.03118	0.975522	4.0838	1.80688	3.92472	0.914302	0.906992	0.906223	0.875144	0.8376	0.83644	0.838978	0.803188	0.874849	0.91546	1.22346	0.993413	2.61554	0.954748	0.972925	0.903822	2.38142	0.849103	3.18933	2.86206	0.918982	2.95393	1.21457	1.2729	1.01099	0.939839	0.788058	0.925735	0.917613	0.811304	1.56983	0.956055	0.830677	0.859351	0.902604	0.798237	1.04565	0.885542	0.829256
464597	7.74328				2.15571	0.933969	0.986941	2.41512	3.21174	4.48545	0.815231	0.925498	0.932842	0.830205	0.863345	0.838287	0.828502	0.806473	0.87111	0.867893	1.205	1.00357	2.43552	0.985739	0.991122	0.906246	4.51387	0.871808	3.54249	1.46525	0.895006	2.3258	1.43345	0.987344	4.01884	1.05597	0.763228	0.923778	1.34662	0.841006	1.1381	0.800751	0.853951	0.828105	0.869169	0.794465	0.913364	0.868488	0.827169
466597	7.77662				2.06112	0.909487	0.913331	1.10493	2.76089	3.50246	0.78812	1.00613	0.876213	0.824894	0.827063	0.8225	0.87882	0.820821	0.85995	0.838556	1.22124	0.945915	2.16405	1.85184	1.00075	0.909242	3.53449	0.874653	3.13479	1.12345	0.910489	1.36623	2.28473	0.992695	4.49473	3.66052	0.800715	0.893927	1.0434	0.797403	0.457306	0.760776	0.836472	0.848654	0.841861	0.793694	0.852453	0.828918	0.838227
468597	7.80995				1.82634	0.881087	0.887122	0.852149	1.45879	1.61991	0.74933	0.965448	0.902751	0.800481	0.853738	0.811807	0.838485	0.776928	0.873202	0.814998	1.18427	0.909422	1.93688	1.54827	0.952575	0.902637	1.37061	0.942512	2.41583	1.08548	0.906444	1.12795	1.94847	0.935702	2.17328	4.27266	0.80773	0.869253	0.934282	0.809063	0.330614	0.740853	0.940809	0.872605	0.875002	0.791609	0.888374	0.838792	0.776371
470597	7.84328				1.66593	0.835828	0.935788	0.789004	1.09523	1.12788	0.727298	0.921966	0.953736	0.798931	0.865855	0.823563	0.822256	0.792221	0.891574	0.817312	1.1942	0.869738	1.65416	1.57704	0.908291	0.919963	0.789137	0.891134	1.68446	1.03465	0.924113	1.1143	1.13347	0.908567	1.05493	2.77529	0.791939	0.880943	0.87048	1.04682	0.306644	0.743446	0.868233	0.84505	0.912797	0.892228	0.809671	0.85553	0.815958
472597	7.87662				1.4875	0.830892	1.05177	0.773702	1.02131	1.07222	0.725197	0.924258	0.991401	0.844673	0.850982	0.80957	0.80351	0.779555	0.89208	0.81076	1.17335	0.953947	1.66424	3.75368	0.899548	0.880298	0.7018	0.867513	1.30984	1.07352	0.910286	1.16108	0.909248	0.897307	0.923051	1.21688	0.853664	0.870983	0.850771	0.863231	0.313732	0.748795	0.848978	0.789667	1.03631	1.08663	0.813024	0.827201	0.818336
474597	7.90995				1.36819	0.851679	3.66606	0.823267	0.998308	1.04085	0.740978	0.921055	0.957241	0.807833	0.849291	0.832921	0.787786	0.805567	0.876967	0.809032	1.13816	0.879685	1.57638	2.28855	0.901132	0.918997	0.701068	0.874873	1.2203	1.18677	0.921218	2.3792	0.85389	0.928313	0.913603	0.878807	0.802335	0.896369	0.859884	0.821511	0.305905	0.764953	0.866888	0.807364	1.81709	2.82673	0.831863	0.838104	0.811645
476597	7.94328				1.33337	0.842224	4.44701	0.815157	1.02052	1.108	0.800144	0.906912	0.974317	0.846594	0.830992	0.822669	0.804398	0.796478	0.93012	0.813405	1.16319	1.34335	1.40675	1.15215	0.923743	0.905028	0.716196	0.850915	1.25326	2.3611	0.915314	3.0984	0.927021	0.887536	0.895076	0.829854	0.781093	0.863333	0.868021	0.812118	0.350253	0.754735	0.837664	0.815643	3.68283	3.08368	0.866442	0.81099	0.779611
478597	7.97662				1.19358	0.819423	3.09534	0.821347	1.35626	1.38114	0.768276	0.990898	1.10282	0.803027	0.873298	0.81453	0.810592	0.798271	0.95851	0.866519	1.18399	1.03903	1.28521	0.97523	0.946327	0.973112	0.73606	0.886801	1.61893	3.29169	0.900254	2.67241	0.918356	0.886472	0.913114	0.80464	0.808894	0.892328	0.858014	0.82896	0.812326	0.751384	0.825864	0.81091	2.51033	1.733	0.820554	0.819636	0.832132
480597	8.00995				1.11872	0.86255	1.43021	0.809507	2.3641	2.67999	0.811495	1.10248	2.86238	0.831009	0.830196	0.810317	0.813288	0.793296	1.07093	0.820647	1.16429	1.06107	1.18859	0.92216	0.998581	0.965361	0.748732	0.860424	3.23992	2.71961	0.874347	1.68177	0.949046	0.876988	0.897814	0.809834	0.79334	0.880578	1.86559	0.818161	1.34866	0.739849	0.855518	0.824136	1.32378	0.874664	0.830079	0.805764	0.81116
482597	8.04328				1.06994	0.884374	0.943755	0.864694	2.87922	4.3421	0.845932	1.18873	4.84375	0.855057	0.874737	0.825286	0.80454	0.80215	1.08049	0.808754	1.13432	1.13635	1.15183	0.909727	1.01941	0.94551	0.784168	0.874067	3.36642	1.47257	0.877313	1.18556	0.931471	0.891459	0.895902	0.793324	0.780235	0.894331	1.40207	0.804217	1.01938	0.761378	0.866378	0.81949	0.957215	0.771498	0.906968	0.833721	0.784968
484597	8.07662				1.00426	1.05154	0.888614	1.14677	1.76656	3.77459	0.832258	2.15714	4.05479	0.898973	1.0421	0.836255	0.821292	0.836378	2.96687	0.839622	1.13803	1.09455	1.07325	0.928803	0.980708	0.927829	0.861835	0.895552	2.88872	1.05618	0.878195	1.10147	0.896099	1.00063	0.935477	0.787283	0.790575	0.97337	1.10232	0.81889	0.491326	0.749869	0.880125	0.840518	0.839515	0.738535	0.894594	0.847806	0.813795
486597	8.10995				0.937956	1.80071	0.923117	4.11534	1.10261	1.98037	0.778121	4.87896	2.06662	1.00193	0.902712	0.822389	0.839736	0.837625	3.57133	0.81636	1.14251	1.0002	1.02857	0.90468	0.962177	0.886013	1.05978	0.887929	2.14335	0.989616	0.87068	1.1282	0.866774	3.03429	1.00369	0.80161	0.800087	0.974471	0.945901	0.821004	0.333077	0.748282	0.881539	0.822364	0.81172	0.722931	0.990281	0.830662	0.757465
488597	8.14328				0.876793	2.97264	0.955131	4.11126	1.01177	1.13361	0.822849	4.36174	1.08774	2.6982	0.917912	0.816721	0.825668	0.819867	2.57795	0.882904	1.16486	0.862479	1.03149	0.890427	0.91628	0.90043	4.22179	0.872574	1.55072	0.987309	0.86505	1.21016	0.849277	2.7363	0.94255	0.771308	0.786334	0.925609	0.876806	0.868187	0.293822	0.77178	0.832607	0.814888	0.81392	0.747772	1.22171	0.801018	0.769765
490597	8.17662				0.866157	1.64345	0.871939	2.41928	0.977241	1.0315	0.750106	2.82397	0.94397	3.51233	0.957361	0.81291	0.810432	0.795888	1.30737	0.832013	1.1627	0.904809	0.957967	0.888102	0.904568	0.858125	3.96926	0.870488	1.26412	0.983709	0.857812	2.64748	0.825616	1.5357	0.906164	0.782133	0.777636	0.891265	0.876224	0.822853	0.284313	0.77372	0.817746	0.82937	0.822864	0.78966	1.98338	0.825121	0.744308
492597	8.20995				0.843829	0.940026	0.842799	1.0542	0.917451	1.02881	0.84542	1.4508	0.889807	1.95532	4.0969	0.838371	0.811403	0.789752	0.914537	0.832422	1.14918	1.09059	0.905285	0.876917	0.922315	0.887315	2.06496	0.855927	1.22177	0.992512	0.861202	2.91556	0.882733	0.937117	0.907262	0.799636	0.790473	0.910383	0.837326	0.818044	0.277279	0.777199	0.803255	0.825568	0.804937	0.837241	4.27213	0.814329	0.735199
494597	8.24328				0.811329	0.863965	0.850756	0.792354	0.954382	1.0376	0.810459	1.01298	0.866763	1.00798	3.64545	0.827115	0.815893	0.783394	0.855707	0.821262	1.14915	0.888718	0.88993	0.856381	0.91405	0.879761	0.869575	0.835039	1.19785	1.08655	0.866495	2.37425	0.844058	0.846138	0.893827	0.745645	0.783315	0.897865	0.832294	0.868166	0.278562	0.735922	0.827995	0.808129	0.799197	0.820729	3.65606	0.815831	0.775215
496597	8.27662				0.770283	0.815747	0.832753	0.751135	0.894642	1.04188	0.778368	0.896537	0.849645	0.843805	2.12431	0.848404	0.838934	0.778347	0.816296	0.796867	1.12734	0.960828	0.838008	0.884995	0.906172	0.883796	0.716815	0.818219	1.39673	2.79928	0.861983	1.47022	0.830165	0.841457	0.934947	0.768943	0.789316	0.886154	0.842457	1.02106	0.282599	0.733687	0.835395	0.788725	0.803464	0.839562	2.04724	0.806899	0.784589
498597	8.30995				0.743624	0.77687	0.85403	0.746194	0.933222	1.00474	0.837233	0.852207	0.833437	0.768797	1.0583	0.820748	0.838936	0.777537	0.80196	0.826709	1.09722	0.893552	0.831445	0.878399	0.949454	0.905891	0.67669	0.825041	2.11202	2.96672	0.866216	1.1719	0.854542	0.804936	0.985891	0.742154	0.823867	0.879278	0.832632	0.902627	0.28408	0.731495	0.80738	0.804069	0.799614	0.859043	1.06426	0.790445	0.792557
500597	8.34328				0.737969	0.743563	0.831793	0.7237	0.915254	1.02874	0.795758	0.862377	0.839586	0.770382	0.872432	0.823066	0.832955	0.771397	0.815714	0.812077	1.11763	0.918586	0.771533	0.890507	0.994874	0.918435	0.658775	0.844261	3.37734	1.94816	0.883347	1.12948	0.897831	0.806124	1.17248	0.773051	0.780727	0.929128	0.843675	0.845767	0.27457	0.736248	0.816183	0.787636	0.785097	0.818245	0.876431	0.799494	0.738629
502597	8.37662				0.717429	0.784705	0.789846	0.728262	1.30402	1.08464	0.875725	0.851643	0.828606	0.745511	0.825072	0.816623	0.821493	0.77822	0.809763	0.808543	1.12526	1.33531	0.768052	0.862598	1.01312	0.889836	0.667435	0.870796	3.17987	1.08346	0.8473	1.14431	0.89064	0.861343	4.51953	0.746568	0.766061	0.909653	0.84787	0.833227	0.280078	0.742582	0.832206	0.811743	0.78305	0.738434	0.805818	0.787303	0.758505
504597	8.40995				0.711467	0.775489	0.830467	0.719791	1.72636	2.84761	0.852399	0.839572	0.844801	0.755911	0.808614	0.800777	0.810767	0.77632	0.811157	0.800205	1.10775	1.06221	0.786842	0.919627	0.976643	0.888051	0.649767	0.845896	2.57163	0.956341	0.842324	1.16006	0.861306	0.86099	3.59149	0.737	0.775351	0.924578	0.850161	0.81571	0.270699	0.717732	0.812907	0.793085	0.799861	0.707793	0.782247	0.827792	0.748821
506597	8.44328				0.708865	0.787664	0.82245	0.749862	2.26111	3.95822	0.927946	0.80607	0.87315	0.739871	0.798025	0.812668	0.799557	0.769193	0.813022	0.798085	1.11356	0.962692	0.753366	0.87273	0.905551	0.867009	0.638472	0.871541	1.8141	0.912841	0.857144	1.9195	0.823004	0.805368	1.32472	0.750753	0.779619	0.911291	0.828706	0.762077	0.269454	0.716146	0.809336	0.805353	0.778656	0.699445	0.775805	0.81682	0.714243
508597	8.47662				0.694891	0.797519	0.84611	0.759741	2.28511	3.21673	1.13152	0.823779	0.842402	0.724014	0.798141	0.825931	0.821642	0.767512	0.813486	0.804855	1.10029	0.935741	0.735554	0.890664	0.857419	0.904405	0.655187	0.854974	1.31432	0.938951	0.868473	2.95004	0.867037	0.818059	0.900326	0.780127	0.780903	0.909292	0.842839	0.806468	0.266179	0.699271	0.803194	0.762275	0.771669	0.690165	0.761621	0.775295	0.757988
510597	8.50995				0.686647	0.794617	0.869506	0.713796	1.35659	1.64827	3.09332	0.838305	0.837563	0.74377	0.789939	0.818269	0.797848	0.761055	0.792982	0.793962	1.0732	0.901378	0.735342	0.852299	0.888779	0.871891	0.68715	0.865547	1.17341	0.895393	0.844966	2.50608	0.867631	0.800231	0.855606	0.749134	0.794188	0.916432	0.835828	0.791667	0.269067	0.737409	0.836175	0.772414	0.777688	0.709134	0.785339	0.818476	0.72651
512597	8.54328				0.678957	0.79023	0.857641	0.773701	0.982178	1.06407	4.0469	0.863347	0.870047	0.733276	0.810169	0.803887	0.826403	0.77882	0.796621	0.778711	1.08134	0.855908	0.71047	0.886681	0.879166	0.87758	0.669317	0.84007	1.11732	0.941056	0.862765	1.77844	0.798482	0.806364	0.841016	0.755269	0.804433	0.916194	0.825486	0.800248	0.268975	0.703052	0.863215	0.795889	0.76619	0.693909	0.766503	0.799477	0.722673
514597	8.57662				0.681561	0.76937	0.829759	0.821236	0.902687	0.942073	3.40825	0.827946	0.886508	0.740786	0.808201	0.816787	0.808715	0.772515	0.788561	0.782139	1.07626	1.1191	0.713434	0.879513	0.885266	0.887222	0.685473	0.857429	1.10502	0.910926	0.831973	1.17895	0.788342	0.80265	0.812808	0.749279	0.768391	0.910559	0.817857	0.798004	0.261897	0.725032	0.80933	0.800231	0.801912	0.692353	0.758823	0.795582	0.741908
516597	8.60995				0.67655	0.77688	0.832317	0.722106	0.862076	0.938439	2.21735	0.826812	0.873079	0.726997	0.798354	0.807975	0.79958	0.791095	0.816771	0.805859	1.05947	0.998262	0.712544	0.887443	0.874078	0.8849	0.666175	0.833357	1.11567	0.889097	0.842073	1.10873	0.797293	0.801198	0.822934	0.733911	0.767975	0.898159	0.83267	0.788689	0.256063	0.739754	0.805601	0.786452	0.764755	0.695439	0.749046	0.808393	0.744696
518597	8.64328				0.674224	0.795729	0.823107	0.73403	0.816822	0.890082	1.12979	0.830671	0.83107	0.758545	0.773218	0.829253	0.814227	0.775766	0.810953	0.778791	1.06448	1.21269	0.719269	0.866073	0.888237	0.890915	0.655326	0.838869	1.21045	0.903203	0.851437	1.0944	0.79296	0.807466	0.813927	0.727507	0.751912	0.885387	0.861457	0.803839	0.266624	0.743176	0.83946	0.796084	0.754095	0.698639	0.750909	0.781935	0.724572
520597	8.67662				0.660593	0.800521	0.841002	0.726787	0.828896	0.892037	0.782875	0.810321	0.847055	0.721504	0.751612	0.868413	0.791507	0.757067	0.799488	0.810521	1.06893	1.13573	0.704883	0.889899	0.903175	0.89848	0.680875	0.855039	1.47531	0.910975	0.856825	1.09089	0.804241	0.796853	0.805014	0.733646	0.77574	0.909034	0.82345	0.810844	0.260257	0.728139	0.791479	0.765355	0.762249	0.692317	0.741844	0.800493	0.72488
522597	8.70995				0.660764	0.757173	0.805067	0.748305	0.816407	0.912062	0.749215	0.833674	0.841244	0.71673	0.76355	0.852019	0.812374	0.753055	0.805611	0.795798	1.05681	1.01776	0.696126	0.854052	0.98042	0.882852	0.693449	0.838006	3.0463	0.891707	0.839634	1.12098	0.876495	0.809575	0.819863	0.735884	0.779368	0.886335	0.837796	0.817756	0.25677	0.722979	0.770417	0.802134	0.760117	0.676063	0.730231	0.804655	0.710894
524597	8.74328				0.667403	0.793406	0.78772	0.757726	0.804533	0.914634	0.690056	0.788233	0.847908	0.72123	0.763686	0.852022	0.829346	0.758181	0.805905	0.77667	1.07721	1.01239	0.700544	0.838782	1.0281	0.891318	0.707342	0.842282	3.37308	0.908395	0.846947	1.39363	0.904502	0.794755	0.808374	0.760009	0.779431	0.892063	0.82246	0.803238	0.258974	0.750748	0.818366	0.756564	0.76508	0.672395	0.768547	0.837495	0.727457
526597	8.77662				0.653709	0.792392	0.794466	0.726598	0.81056	0.867214	0.675911	0.812771	0.872182	0.71466	0.777669	0.858546	0.83951	0.766376	0.810758	0.789471	1.08323	0.947283	0.696258	0.871061	0.955569	0.875241	0.719007	0.853954	2.96575	0.903016	0.84597	2.84766	0.942295	0.812461	0.814478	0.737658	0.803034	0.88002	0.858124	0.804944	0.260519	0.721996	0.843418	0.784485	0.75577	0.708958	0.772117	0.800042	0.700003
528597	8.80995				0.659826	0.781865	0.776393	0.778472	0.802527	0.918661	0.687624	0.829181	0.832328	0.733911	0.804403	0.853255	0.818966	0.771682	0.808337	0.775898	1.07484	0.869789	0.710892	0.858986	0.910895	0.875135	0.70245	0.862774	2.17128	0.910503	0.868563	2.65077	0.908691	0.798925	0.821329	0.759822	0.778695	0.906407	0.836992	0.813423	0.266638	0.718246	0.815159	0.78394	0.764742	0.703398	0.745018	0.853035	0.734488
530597	8.84328				0.663634	0.790697	0.789873	0.799598	0.805637	0.969463	0.685457	0.825297	0.833215	0.740184	0.799785	0.852489	0.82587	0.753066	0.81348	0.780328	1.0801	0.918966	0.725531	0.864102	0.922926	0.90723	0.737242	0.837325	1.48631	0.904765	0.84387	1.85698	0.833506	0.808012	0.823852	0.75473	0.784186	0.882759	0.832358	0.829668	0.274351	0.759008	0.811548	0.787558	0.791278	0.698876	0.756917	0.826292	0.716352
532597	8.87662				0.657269	0.771447	0.775055	0.751902	0.845543	0.862982	0.702164	0.845144	0.870452	0.736122	0.784525	0.843726	0.823807	0.776437	0.807519	0.7859	1.0706	0.873848	0.710382	0.866558	0.922403	0.888399	0.66281	0.85095	1.18232	0.92861	0.894354	1.15946	0.812295	0.821615	0.800864	0.772583	0.77066	0.902252	0.835445	0.819431	0.266509	0.748387	0.822638	0.790669	0.780809	0.716681	0.768145	0.854405	0.71475
534597	8.90995				0.665625	0.775651	0.81236	0.731174	0.802261	0.937245	0.714599	0.810429	0.820061	0.733814	0.748439	0.801304	0.786275	0.778047	0.799866	0.758024	1.07414	0.972788	0.704156	0.884515	0.893016	0.899564	0.665168	0.838997	1.14424	0.867266	0.833109	1.10379	0.796436	0.812652	0.794725	0.743781	0.773956	0.885784	0.821804	0.784327	0.250866	0.73408	0.832843	0.807206	0.776365	0.69352	0.752969	0.842712	0.700271
536597	8.94328				0.660223	0.795858	0.844797	1.36205	0.805586	0.988197	0.711457	0.819756	0.856288	0.754304	0.775035	1.11824	0.816337	0.781317	0.801307	0.767282	1.06412	0.912638	0.707544	0.866183	0.939419	0.897947	0.647808	0.878266	1.11968	0.908059	0.871445	1.08588	0.804589	0.798561	0.799169	0.75021	0.785068	0.90254	0.848515	0.791097	0.272286	0.730948	0.835564	0.768923	0.777091	0.702952	0.781831	0.833047	0.70658
538597	8.97662				0.653517	0.76902	0.841314	3.68298	0.794848	1.10546	0.696555	0.842049	0.826782	0.734209	0.757437	0.95133	0.820721	0.761642	0.796256	0.770646	1.0547	0.956166	0.706831	0.887417	0.905079	0.893332	0.736736	0.856523	1.15803	0.927566	0.842715	1.07822	0.810806	0.792656	0.793353	0.729258	0.782915	0.891393	0.870521	0.794583	0.262602	0.719086	0.838215	0.765714	0.770749	0.675348	0.720291	0.855989	0.69733
540597	9.00995				0.653291	0.808261	0.84707	3.82226	0.793078	1.31708	0.665819	0.82551	0.81642	0.720317	0.7583	0.868918	0.828884	0.772082	0.793766	0.80757	1.03524	0.918865	0.683668	0.872564	0.89113	0.887752	0.682218	0.838998	1.30185	0.878754	0.84061	1.09066	0.798158	0.807693	0.810678	0.719017	0.763877	0.884077	0.902275	0.835813	0.257035	0.722471	0.830707	0.783219	0.764009	0.685422	0.741452	0.809915	0.717097
542597	9.04328				0.664068	0.788153	0.844977	2.01246	0.791953	2.68259	0.692252	0.808168	0.871651	0.731927	0.772599	0.837892	0.790053	0.785918	0.808089	0.78545	1.05306	1.02798	0.711581	0.868982	0.947392	0.903881	0.749092	0.849381	2.70312	0.895248	0.861303	1.24358	0.86413	0.803442	0.816579	0.72205	0.751785	0.884124	0.889769	0.812481	0.261686	0.740782	0.819293	0.779373	0.751003	0.69318	0.74122	0.867202	0.729924
544597	9.07662				0.669514	0.781065	0.79351	0.959292	0.794647	3.65062	0.729341	0.813622	0.832788	0.717091	0.788033	0.820167	0.804781	0.760852	0.785942	0.781285	1.07806	0.900076	0.686108	0.880578	0.990914	0.89922	0.680735	0.876886	3.34419	0.926004	0.857481	2.45571	0.899691	0.804744	0.807458	0.756009	0.754718	0.893431	0.885349	0.805254	0.257068	0.694864	0.793187	0.789724	0.778644	0.667851	0.744498	0.812752	0.717088
546597	9.10995				0.653349	0.749469	0.806446	0.759413	0.802703	3.00477	0.701663	0.811826	0.874799	0.725837	0.779945	0.821441	0.798227	0.768195	0.812177	0.788745	1.04422	0.923717	0.686191	0.910059	0.974437	0.892478	0.70749	0.845654	2.84687	0.862742	0.860576	2.74291	0.938458	0.790668	0.785822	0.725049	0.751978	0.908427	0.857609	0.808177	0.257866	0.728655	0.804277	0.769621	0.758294	0.661175	0.772227	0.802774	0.729737
548597	9.14328				0.65357	0.774022	0.795021	0.740156	0.795849	1.62292	0.669174	0.849175	0.871598	0.706266	0.764377	0.83942	0.783557	0.748596	0.787202	0.797142	1.02823	0.843271	0.68981	0.877639	0.928237	0.902824	0.69446	0.870332	2.06994	0.869235	0.849098	2.2059	0.888614	0.797239	0.801792	0.743281	0.759804	0.902561	0.838574	0.949803	0.254304	0.727169	0.784333	0.762675	0.752652	0.663853	0.77359	0.775863	0.710904
550597	9.17662				0.656226	0.739357	0.806887	0.713858	0.759273	0.958021	0.698538	0.837536	0.822733	0.722925	0.759465	0.830369	0.8227	0.759437	0.793772	0.805572	1.05303	0.858507	0.693595	0.855016	0.897131	0.898556	0.74373	0.860254	1.39794	0.877309	0.853419	1.36079	0.810302	0.791483	0.818667	0.733843	0.764769	0.90828	1.22116	0.858117	0.256083	0.716597	0.816224	0.739657	0.741821	0.644725	0.733742	0.825904	0.715522
552597	9.20995				0.661891	0.766362	0.781342	0.710192	0.752457	0.852867	0.696737	0.831863	0.840648	0.717061	0.771662	0.836038	0.80572	0.764016	0.790082	0.796183	1.05192	1.02331	0.682221	0.862168	0.873583	0.855375	0.824881	0.89391	1.13478	0.859167	0.850615	1.09126	0.793976	0.790521	0.825495	0.752983	0.751103	0.903382	1.01771	0.812762	0.251304	0.716116	0.780615	0.778433	0.752198	0.714202	0.729919	0.792559	0.731892
554597	9.24328				0.653998	0.760168	0.790472	0.699265	0.75497	0.841003	0.697998	0.82339	0.874533	0.723545	0.748528	0.810906	0.800724	0.748667	0.807896	0.825348	1.03621	1.11793	0.705706	0.835322	0.884876	0.89428	2.33692	0.889274	1.1048	0.855587	0.853013	1.05123	0.797869	0.805663	0.804817	0.750229	0.759013	0.91249	0.900056	0.796486	0.251227	0.713562	0.796191	0.787258	0.755253	0.700946	0.747354	0.793947	0.739676
556597	9.27662				0.663728	0.74971	0.767995	0.699718	0.773501	0.838909	0.680729	0.834007	0.887742	0.718031	0.765919	0.824107	0.805235	0.781207	0.80741	0.873493	1.03977	1.11319	0.702132	0.855706	0.882445	0.88937	4.18422	0.87284	1.07434	0.864432	0.834285	1.0414	0.813051	0.809592	0.801894	0.722297	0.746958	0.911541	0.877899	0.80434	0.254291	0.713669	0.809654	0.777773	0.764048	0.688948	0.736197	0.816897	0.721989
558597	9.30995				0.663619	0.746654	0.799802	0.690487	0.767755	0.834964	0.678624	0.795151	0.948731	0.720919	0.833314	0.843354	0.795925	0.799753	0.800066	0.84154	1.03248	0.947568	0.704863	0.908075	0.912421	0.870066	2.94238	0.894587	1.06671	0.872496	0.844393	1.05514	0.79864	0.825547	0.792868	0.740838	0.773445	0.896666	0.860281	0.803855	0.25822	0.717877	0.786172	0.779475	0.750591	0.667669	0.742941	0.772551	0.687124
560597	9.34328				0.655926	0.747778	0.775739	0.714924	0.763084	0.833118	0.702829	0.812011	0.992726	0.689665	0.773902	0.842625	0.790404	0.772617	0.798137	0.830804	1.02413	0.890646	0.692524	0.900899	0.939838	0.882891	1.10298	0.874741	1.11338	0.869929	0.828979	1.18814	0.788238	0.808956	0.807848	0.756517	0.759142	0.884571	0.866387	0.813914	0.253286	0.705674	0.901893	0.780711	0.753066	0.689958	0.772849	0.769265	0.70318
562597	9.37662				0.662896	0.801292	0.773279	0.683662	0.769703	0.795753	0.727727	0.806643	1.16758	0.713712	0.812645	0.827371	0.79145	0.775551	0.792632	0.827098	1.01859	1.00182	0.701143	0.871682	0.933925	0.887432	0.716006	0.8643	1.18989	0.863397	0.826786	2.23518	0.784823	0.784634	0.778501	0.780418	0.743758	0.878367	0.906991	0.825334	0.255167	0.717366	0.823003	0.779819	0.769876	0.688688	0.740831	0.781305	0.700298
564597	9.40995				0.661602	0.750033	0.763966	0.7064	0.779059	0.833915	0.6925	0.823641	1.65639	0.720835	0.762129	0.825965	0.79204	0.747442	0.800581	0.840441	1.01691	0.938849	0.690739	0.860677	0.924274	0.894285	0.639627	0.858279	1.71629	0.887322	0.840943	2.79323	0.854786	0.779749	0.799674	0.74763	0.774655	0.881336	0.873689	0.823809	0.24716	0.72098	0.821626	0.782589	0.774887	0.65307	0.733937	0.807198	0.710979
566597	9.44328				0.652721	0.750954	0.773169	0.700508	0.766868	0.805299	0.709925	0.847658	4.68729	0.720535	0.78448	0.836673	0.826059	0.793085	0.801067	0.774628	1.01203	0.887552	0.754796	0.846097	0.978118	0.920127	0.625793	0.868573	3.12448	0.854118	0.842193	2.26781	0.93397	0.810821	0.782727	0.754979	0.776786	0.885802	0.852892	0.799435	0.260176	0.693952	0.77778	0.776574	0.764189	0.691288	0.736369	0.80531	0.703388
568597	9.47662				0.659155	0.747844	0.778652	0.666268	0.767691	0.776674	0.719763	0.873392	4.14089	0.741735	0.785813	0.841177	0.801237	0.76744	0.801423	0.783676	0.999217	0.840562	0.721041	0.879884	0.96106	0.898112	0.610388	0.851437	2.98886	0.844346	0.850596	1.4364	0.874369	0.841284	0.780202	0.741006	0.772374	0.880543	0.874443	0.796416	0.254889	0.697722	0.785574	0.759547	0.768518	0.666653	0.762946	0.802697	0.711801
570597	9.50995				0.653163	0.760369	0.720065	0.705661	0.784725	0.824392	0.763731	0.863702	2.22261	0.717693	0.770883	0.801819	0.824258	0.805426	0.790259	0.785052	1.02426	0.87118	0.692932	0.881	0.94206	0.904321	0.627894	0.857578	2.3019	0.84702	0.827475	1.08736	0.8463	0.798082	0.758381	0.727464	0.75653	0.869785	0.834818	0.79357	0.25298	0.715655	0.788172	0.758467	0.770765	0.663494	0.754327	0.79866	0.707797
572597	9.54328				0.658031	0.760733	0.781801	0.729206	1.07425	0.776653	0.735154	0.839079	1.11876	0.702478	0.796926	1.09689	0.813646	0.830794	0.792	0.792719	1.0096	0.860261	0.705303	0.85593	0.880372	0.88855	0.627631	0.874621	1.57897	0.868342	0.842251	1.01903	0.806421	0.787917	0.770112	0.754968	0.805671	0.867707	0.829961	0.791781	0.24976	0.713569	0.804967	0.781088	0.777662	0.679576	0.784453	0.779245	0.756004
574597	9.57662				0.651736	0.798391	0.779034	0.694655	1.52652	0.796409	0.738572	0.840714	0.896916	0.709595	0.770823	0.936989	0.810142	0.798411	0.80307	0.773938	1.00674	0.948015	0.696293	0.896828	0.867124	0.874936	0.597733	0.874299	1.20724	0.814616	0.85217	1.01719	0.777259	0.802386	0.799437	0.723752	0.772296	0.861918	0.849951	0.785323	0.253083	0.71192	0.770515	0.778045	0.776155	0.661819	0.770018	0.800176	0.713891
576597	9.60995				0.663556	0.7592	0.773446	0.743575	2.35947	0.790623	0.759339	0.844963	0.840458	0.722892	0.793296	0.862831	0.799257	0.791046	0.792066	0.775788	1.00636	0.895086	0.700384	0.900012	0.860223	0.876866	0.621491	0.863022	1.07825	0.825891	0.834962	1.00796	0.789802	0.820142	0.795187	0.734782	0.778363	0.847799	0.829825	0.797549	0.252058	0.737822	0.795521	0.776899	0.76192	0.685516	0.786141	0.802208	0.698974
578597	9.64328				0.654742	0.753789	0.796561	0.719702	2.24524	0.807443	0.75454	0.812383	0.822686	0.715641	0.780979	0.826427	0.839042	0.785772	0.810769	0.81469	1.0176	0.906543	0.696332	0.877653	0.896661	0.880218	0.625558	0.842736	1.07595	0.826179	0.871002	1.04965	0.78117	0.787753	0.772473	0.730818	0.773745	0.871097	0.81933	0.801311	0.25462	0.723886	0.766912	0.744779	0.751716	0.669073	0.764492	0.775237	0.715827
580597	9.67662				0.658079	0.761004	0.793668	0.708606	1.11441	0.775289	0.747209	0.848818	0.824402	0.715824	0.770678	0.823252	0.819763	0.783132	0.803026	0.800406	1.00321	0.879156	0.684848	0.899243	0.868164	0.883362	0.593516	0.860432	1.17363	0.811297	0.86336	1.15074	0.788366	0.815152	0.791766	0.74206	0.768328	0.863441	0.846928	0.778467	0.253652	0.674104	0.775742	0.73668	0.756617	0.680029	0.734778	0.767454	0.679976
582597	9.70995				0.659654	0.80849	0.839755	0.711954	0.820917	0.821371	0.732511	0.811625	0.788568	0.719814	0.76904	0.821937	0.803078	0.80387	0.800446	0.825915	0.993618	0.941894	0.686671	0.872128	0.891681	0.881655	0.617388	0.891324	1.17527	0.802657	0.844572	2.09992	0.782949	0.793378	0.811417	0.732332	0.763088	0.84672	0.842036	0.84568	0.258786	0.712081	0.79899	0.758572	0.751853	0.700385	0.799928	0.794968	0.693844
584597	9.74328				0.652723	0.794563	0.821966	0.713414	0.775114	0.811303	0.763187	0.800322	0.800956	0.709395	0.757573	0.81589	0.815894	0.826824	0.793003	0.833016	1.02102	0.922076	0.675261	0.876223	0.892694	0.862895	0.60559	0.879513	1.39244	0.836913	0.868358	2.68471	0.863428	0.833384	0.791863	0.746958	0.764166	0.858063	0.830961	0.912287	0.257403	0.718079	0.816743	0.773608	0.769053	0.667857	0.73718	0.808646	0.679339
586597	9.77662				0.661729	0.809013	0.839037	0.780483	0.752157	0.782067	0.733287	0.787932	0.791186	0.723337	0.801403	0.808654	0.799198	0.785922	0.80995	0.857989	0.977976	0.941269	0.694714	0.861991	0.939148	0.880374	0.640657	0.857554	2.15749	0.82578	0.885442	2.08783	0.859913	0.817157	0.823412	0.713855	0.766453	0.868181	0.842878	0.810819	0.249042	0.733528	0.80194	0.746979	0.759715	0.660696	0.740261	0.757448	0.717526
588597	9.80995				0.651612	0.783266	0.820428	0.821729	0.792819	0.769701	0.702137	0.801433	0.767274	0.710886	0.760146	0.793427	0.802511	0.782942	0.796221	0.891676	0.997549	0.945473	0.692106	0.87033	0.968466	0.898108	0.602288	0.863779	3.10958	0.84501	0.892943	1.30829	0.898728	0.856985	0.808962	0.755137	0.75301	0.860206	0.843594	0.793057	0.249129	0.718744	0.801026	0.758284	0.751412	0.646577	0.726514	0.759874	0.684673
590597	9.84328				0.665162	0.819476	0.85896	0.832451	0.757756	0.802511	0.734227	0.819222	0.795369	0.717278	0.766088	0.809126	0.80078	0.830464	0.78378	0.84325	1.02048	1.09214	0.699317	0.891454	0.951049	0.893654	0.638001	0.849426	2.76673	0.822508	0.854188	1.0673	0.881044	0.85686	0.840795	0.745601	0.738395	0.85358	0.877472	0.79678	0.252728	0.693199	0.773685	0.764889	0.772361	0.661777	0.743107	0.770907	0.709047
592597	9.87662				0.655088	0.918469	0.879499	0.77416	0.733983	0.795023	0.71258	0.870199	0.798445	0.719082	0.785477	0.81197	0.803223	0.824534	0.803874	0.922511	0.980034	1.36135	0.695464	0.887059	0.912032	0.884152	0.616878	0.850382	1.98216	0.832759	0.863046	1.0054	0.86716	2.46994	0.842018	0.73917	0.773152	0.865069	0.832531	0.785149	0.25046	0.742618	0.754672	0.741255	0.736402	0.653691	0.770643	0.786985	0.703859
594597	9.90995				0.655675	0.86393	0.844253	0.855251	0.717565	0.785519	0.74347	0.844032	0.802326	0.719495	0.753361	0.822111	0.799182	0.800917	0.799729	0.900409	0.977876	1.36483	0.687386	0.897794	0.899412	0.870766	0.622983	0.858904	1.33313	0.801383	0.838593	1.01367	0.824562	2.91037	0.850777	0.740409	0.751057	0.87466	0.840086	0.783417	0.254775	0.704494	0.798121	0.766439	0.774549	0.66197	0.749569	0.759291	0.679856
596597	9.94328				0.65962	2.93039	0.964929	3.93007	0.747124	0.788501	0.741109	0.8263	0.796476	0.737925	0.762051	0.805056	0.807759	0.786303	0.819703	0.873698	1.00445	1.02337	0.701218	0.901548	0.911899	0.875366	0.611809	0.856383	1.09346	0.817565	0.857645	0.990545	0.792363	1.96488	0.836226	0.739786	0.76162	0.876712	0.833229	0.77955	0.254276	0.718347	0.792721	0.754431	0.753528	0.677387	0.722955	0.758503	0.683612
598597	9.97662				0.668018	2.42566	0.944966	3.79941	0.756108	0.787339	0.763485	0.861539	0.790886	0.724333	0.778307	0.809692	0.801073	0.761711	0.812965	0.845168	0.982242	1.01605	0.697199	0.874199	0.883681	0.8719	0.604033	0.869849	1.07338	0.846834	0.827862	0.998172	0.781537	1.02251	0.841389	0.743412	0.741382	0.864226	0.842121	0.823915	0.248549	0.690586	0.78848	0.759218	0.759865	0.669907	0.758461	0.808568	0.720699
600597	10.0099				0.659498	1.2115	0.854684	1.89851	0.751911	0.828697	0.844916	0.818061	0.804039	0.720591	0.783055	0.823488	0.8259	0.777128	0.786532	0.926701	0.98404	0.959864	0.691295	0.925233	0.875907	0.860807	0.654936	0.876543	1.042	0.828245	0.85324	0.997422	0.792075	0.801768	0.888665	0.736588	0.748653	0.863899	0.839962	0.782587	0.258551	0.703314	0.792384	0.740124	0.766585	0.655746	0.760972	0.779694	0.725102
602597	10.0433				0.657967	0.853728	0.774846	0.912031	0.748186	0.815364	0.824729	0.790752	0.797096	0.720842	0.780692	0.810402	0.788367	0.783355	0.825597	0.881056	0.999173	1.99602	0.69921	0.847857	0.87449	0.863536	0.659176	0.894376	1.07247	0.850602	0.83421	1.00175	0.791376	0.804531	1.51259	0.745937	0.793	0.884892	0.822233	0.782904	0.25834	0.706112	0.854432	0.748605	0.772119	0.655378	0.739951	0.776691	0.703049
604597	10.0766				0.657774	0.782767	0.790428	0.728791	0.708022	0.834699	0.88772	0.805386	0.788554	0.712647	0.750991	0.811847	0.803402	0.80899	0.814842	0.874709	0.997822	1.6607	0.695112	0.856672	0.891201	0.85324	0.651289	0.863581	1.1191	0.812187	0.811069	1.01029	0.770221	0.814592	4.37144	0.752	0.753061	0.846094	0.822077	0.774653	0.251249	0.705357	0.799805	0.725187	0.762828	0.675387	0.723813	0.781383	0.701964
606597	10.1099				0.659609	0.749577	0.762642	0.696821	0.743977	0.824452	1.39613	0.832942	0.795626	0.715215	0.774548	0.829189	0.802127	0.84765	0.816887	0.859911	0.994457	1.16669	0.681442	0.859638	0.887373	0.862036	0.657775	0.852923	1.12444	0.812758	0.833958	1.13914	0.787828	0.799518	2.63683	0.726857	0.764346	0.84346	0.84069	0.845187	0.25584	0.723107	0.804064	0.759637	0.761124	0.655894	0.726816	0.795413	0.704143
608597	10.1433				0.653267	0.722959	0.778916	0.691501	0.712463	0.892544	3.98842	0.836037	0.78446	0.731676	0.778965	0.834598	0.812486	0.935151	0.810309	0.855652	0.989968	1.11022	0.680626	0.86455	0.880779	0.863584	0.599179	0.877987	1.12079	0.798441	0.831064	2.08552	0.806604	0.777824	1.02292	0.752848	0.78209	0.861804	0.82809	0.784492	0.254277	0.707366	0.783317	0.762763	0.783027	0.678691	0.743977	0.778099	0.69216
610597	10.1766				0.659193	0.76304	0.83787	0.704078	0.747123	0.868803	3.70602	0.846828	0.825369	0.727728	0.764586	0.822003	0.817917	1.01188	0.803133	0.892665	0.987042	1.01864	0.672158	0.868646	0.84812	0.876641	0.643495	0.848226	1.10994	0.822917	0.847679	2.64062	0.860899	0.778409	0.827726	0.756997	0.826459	0.864646	1.12364	0.811064	0.268433	0.698035	0.805746	0.754415	0.762528	0.643515	0.760614	0.76397	0.705734
612597	10.2099				0.651579	0.757167	0.78837	0.685306	0.735876	1.04637	2.72878	0.85374	0.80249	0.72456	0.767077	0.840526	0.936098	1.05602	0.803449	0.877225	1.02251	0.938472	0.687217	0.867713	0.867091	0.867537	0.650345	0.857747	1.34265	0.795073	0.815001	2.19925	0.860718	0.789977	0.787652	0.731888	0.821561	0.854246	0.894693	0.780385	0.262552	0.70121	0.803117	0.737356	0.76559	0.661344	0.777192	0.768111	0.732103
614597	10.2433				0.66281	0.72746	0.831846	0.695057	0.729393	0.988331	1.52447	0.850376	0.8314	0.737308	0.753143	0.813041	0.847116	2.48599	0.813065	0.883333	0.99026	0.926106	0.682731	0.915399	0.951131	0.927489	0.655971	0.872979	3.01088	0.806167	0.839827	1.31832	0.892	0.783399	0.775262	0.742625	0.770497	0.863226	0.842279	0.800837	0.252468	0.723208	0.821744	0.755019	0.777725	0.63866	0.770154	0.787659	0.729293
616597	10.2766				0.667767	0.761059	0.790219	0.659301	0.723225	1.06441	0.839307	0.801107	0.826635	0.716125	0.758366	0.820365	0.843274	2.87763	0.79981	0.864035	1.01109	1.1534	0.677758	0.839496	0.987784	0.890363	0.674858	0.870828	3.04316	0.79932	0.828895	1.03319	0.875229	0.790098	0.800424	0.717423	0.762035	0.867108	0.847232	0.799496	0.252412	0.692509	0.815375	0.746971	0.790433	0.659558	0.745148	0.799591	0.681003
618597	10.31				0.663211	0.712841	0.812877	0.697159	0.718337	1.22732	0.753228	0.820975	0.823531	0.705509	0.775398	0.801837	0.810772	1.79373	0.797625	0.896038	0.995307	0.951247	0.67649	0.85221	0.948815	0.872303	0.650301	0.884942	2.34931	0.808076	0.814562	1.01268	0.832128	0.755183	0.777732	0.736855	0.761535	0.837379	0.827577	0.780018	0.25109	0.70496	0.905255	0.755914	0.757035	0.658429	0.726671	0.797657	0.69234
620597	10.3433				0.659362	0.759217	0.819165	0.683826	0.729035	2.70965	0.680125	0.840755	0.828091	0.704684	0.773831	0.807948	0.807312	0.982508	0.795945	0.898864	0.988507	0.913261	0.701717	0.880159	0.898605	0.880157	0.647598	0.836653	1.5401	0.813199	0.807416	0.967091	0.794923	0.778389	0.774884	0.713356	0.789152	0.837907	0.828982	0.817094	0.244817	0.705069	0.829664	0.749853	0.766519	0.676121	0.746072	0.779246	0.671796
622597	10.3766				0.644872	0.727544	0.812224	0.66396	0.718938	3.38529	0.662172	0.823205	0.847695	0.706829	0.808156	0.78472	0.831012	0.806667	0.780921	0.893156	0.991295	0.978675	0.685091	0.855953	0.883095	0.881436	0.623824	0.840278	1.13166	0.811305	0.797134	0.94292	0.7748	0.790799	0.771344	0.726753	0.753949	0.850941	0.806977	0.77511	0.243811	0.712095	0.80917	0.742713	0.769399	0.668074	0.7436	0.767032	0.665797
624597	10.41				0.659633	0.774263	0.838687	0.66012	0.707716	2.56685	0.700931	0.830215	0.797166	0.722084	0.802049	0.800756	0.835994	0.78054	0.789006	1.19105	0.982556	0.910144	0.686309	0.830176	0.886322	0.870458	0.676341	0.862954	1.02499	0.794329	0.832561	0.953218	0.75945	0.775342	0.743646	0.713947	0.809496	0.837173	0.844069	0.776808	0.248329	0.7109	0.836628	0.733248	0.755497	0.659224	0.737492	0.77517	0.691786
626597	10.4433				0.651093	0.724891	0.818313	0.657326	0.709671	1.35601	0.705284	0.832458	0.789591	0.712649	0.802788	0.781571	0.822728	0.752637	0.773073	1.66709	0.99428	0.968813	0.67274	0.84561	0.864005	0.875023	0.657264	0.878756	0.99922	0.808846	0.796886	0.953157	0.751968	0.767142	0.741072	0.714001	0.864436	0.82863	0.824643	0.76723	0.249191	0.695301	0.856755	0.770114	0.754947	0.629052	0.719289	0.788789	0.682005
628597	10.4766				0.665292	0.728632	0.848208	0.651162	0.720769	0.860689	0.664506	0.796108	0.802394	0.732701	0.804928	0.80555	0.802582	0.74938	0.810729	3.61502	1.03316	1.0414	0.684403	0.89035	0.877405	0.86511	0.648411	0.873833	0.951961	0.802619	0.827443	0.956416	0.785543	0.767169	0.749575	0.736831	0.777055	0.850732	0.823027	0.783061	0.241534	0.703994	0.751068	0.757857	0.762325	0.647896	0.731333	0.780991	0.681158
630597	10.5099				0.653525	0.706879	0.811206	0.662724	0.725189	0.842666	0.697785	0.796728	0.821574	0.708572	0.769025	0.818797	0.811378	0.733533	0.790015	3.11665	1.009	0.923538	0.687233	0.855459	0.854177	0.852454	0.665574	0.888415	0.961619	0.791801	0.812756	0.944174	0.776868	0.780856	0.778449	0.705914	0.76014	0.839901	0.823544	0.797183	0.250335	0.693898	0.770713	0.738748	0.780051	0.642407	0.715275	0.756732	0.69632
632597	10.5433				0.65732	0.757048	0.805161	0.674088	0.719668	0.785158	0.655699	0.796626	0.797149	0.690019	0.762814	0.816194	0.807436	0.749349	0.781187	1.5661	0.982603	0.937575	0.683765	0.835443	0.868871	0.860385	0.66428	0.846437	0.965688	0.781453	0.791343	0.93591	0.751645	0.773202	0.742772	0.724485	0.752024	0.853891	0.811452	0.793297	0.24759	0.693832	0.756599	0.750438	0.772066	0.65858	0.73357	0.7841	0.689202
634597	10.5766				0.648002	0.74441	0.812501	0.677545	0.710014	0.781189	0.675255	0.803713	0.837794	0.697782	0.770956	0.808698	0.787086	0.742024	0.778945	0.905615	0.976612	0.887065	0.687004	0.861063	0.888111	0.8732	0.654475	0.854793	0.993521	0.794221	0.825365	0.956541	0.754546	0.763358	0.77377	0.71977	0.752605	0.8502	0.806379	0.796438	0.248073	0.694725	0.768343	0.750292	0.785184	0.653325	0.733746	0.776067	0.680615
636597	10.6099				0.657957	0.727221	0.833704	0.674942	0.697193	0.765659	0.698225	0.762828	0.842027	0.69358	0.739073	0.792897	0.807582	0.751519	0.785724	0.7874	0.95504	1.70935	0.69234	0.901486	0.868127	0.873515	0.645786	0.832126	0.965942	0.823208	0.797787	0.944663	0.764871	0.779069	0.776813	0.716549	0.77048	0.863203	0.811728	0.785999	0.245934	0.718028	0.773144	0.743235	0.787316	0.689189	0.74571	0.744622	0.695297
638597	10.6433				0.652765	0.727511	0.78828	0.652754	0.696309	0.693168	0.666288	0.804209	0.834208	0.705361	0.785126	0.797999	0.804646	0.733067	0.795687	0.787845	0.975685	1.6137	0.70124	0.859982	0.857749	0.856697	0.685656	0.878758	0.978974	0.81845	0.823069	0.958072	0.762295	0.755675	0.750617	0.70908	0.749023	0.838114	0.805385	0.803415	0.244497	0.716598	0.740698	0.740824	0.752226	0.656672	0.730458	0.781777	0.693649
640597	10.6766				0.655201	0.737229	0.832433	0.671349	0.71327	0.717128	0.680498	0.791902	0.87545	0.723473	0.764813	0.829651	0.807976	0.754579	0.784098	0.794375	0.958289	1.29616	0.680425	0.937885	0.859809	0.87042	0.650597	0.883791	1.03256	0.803294	0.825307	0.954677	0.772644	0.788907	0.768324	0.714866	0.770596	0.859583	0.809641	0.77972	0.240949	0.671018	0.751566	0.746036	0.790605	0.672303	0.714672	0.790672	0.718379
642597	10.7099				0.659878	0.750523	0.794881	0.682395	0.733845	0.749627	0.685081	0.795665	0.826708	0.72295	0.768345	0.805847	0.793897	0.751651	0.799025	0.754957	0.949945	1.00875	0.705081	0.859952	0.861561	0.836001	0.663584	0.861432	1.07829	0.803845	0.820576	0.957672	0.779533	0.759871	0.761323	0.729157	0.757905	0.872968	0.805544	0.793135	0.250034	0.716828	0.761232	0.750938	0.792132	0.660452	0.756354	0.774285	0.701501
644597	10.7433				0.660947	0.741705	0.831963	0.675242	0.710188	0.736555	0.659457	0.765927	0.784927	0.715085	0.786966	0.785743	0.799121	0.740397	0.787955	0.761969	0.972239	0.951696	0.686375	0.855829	0.855657	0.834481	0.656133	0.883053	1.12994	0.808603	0.814824	0.976403	0.792962	0.762343	0.768889	0.718666	0.777053	0.871243	0.801513	0.787057	0.247626	0.689381	0.75865	0.760928	0.808449	0.652247	0.736782	0.763718	0.707195
646597	10.7766				0.657039	0.722995	0.830817	0.672119	0.695573	0.758322	0.623962	0.782013	0.790659	0.711279	0.777328	0.80862	0.783621	0.745609	0.78974	0.773566	0.969053	0.924707	0.68317	0.887235	0.876828	0.866333	0.661532	0.867106	1.1004	0.798357	0.823103	0.965379	0.802893	0.776467	0.745715	0.703496	0.771598	0.843561	0.800373	0.80238	0.244822	0.692217	0.773714	0.753863	0.788022	0.64631	0.72944	0.753956	0.695819
648597	10.81				0.656401	0.782668	0.825595	0.679339	0.702366	0.736929	0.673045	0.80539	0.800954	0.72339	0.840048	0.808781	0.796412	0.743302	0.776681	0.760652	0.968558	0.890361	0.694632	0.854975	0.830247	0.840659	0.687465	0.86762	1.12139	0.802188	0.834433	0.979225	0.775605	0.778456	0.772453	0.723098	0.87047	0.85787	0.810912	0.795494	0.232509	0.704605	0.797458	0.749977	0.772201	0.645075	0.716797	0.776163	0.707039
650597	10.8433				0.654583	0.722463	0.789737	0.648598	0.696191	0.717859	0.669199	0.782524	0.824968	0.699696	0.824783	0.780219	0.809085	0.773452	0.774844	0.7582	0.970846	0.908581	0.688586	0.856647	0.834875	0.851262	0.758344	0.851431	1.08413	0.791294	0.889354	0.963743	0.771939	0.775111	0.733067	0.728615	0.784719	0.847004	0.837513	0.766087	0.245213	0.691379	0.785304	0.746956	0.758014	0.63469	0.737494	0.760288	0.685436
652597	10.8766				0.654817	0.739643	0.800082	0.680585	0.685159	0.745757	0.636782	0.770678	0.796534	0.689367	0.799805	0.785522	0.807346	0.731387	0.779507	0.780686	0.969613	0.866768	0.69182	0.865549	0.844491	0.835881	0.666198	0.858131	1.02259	0.821072	0.860269	0.970493	0.768201	0.786875	0.767762	0.715236	0.759227	0.831767	0.80421	0.782725	0.242587	0.695299	0.787349	0.77491	0.795981	0.639895	0.715078	0.770294	0.683592
654597	10.91				0.652977	0.748498	0.778694	0.667911	0.680425	0.730595	0.683335	0.77672	0.75378	0.707327	0.844473	0.78115	0.81866	0.759825	0.806779	0.749876	0.952043	0.986006	0.692235	0.878329	0.855914	0.823248	0.7346	0.880636	1.05074	0.81427	0.865194	1.02037	0.785923	0.780902	0.764652	0.722394	0.783987	0.855313	0.81806	0.777017	0.247571	0.691275	0.770435	0.758518	0.790622	0.655347	0.718855	0.78438	0.707151
656597	10.9433				0.649478	0.748859	0.823171	0.671101	0.716737	0.733409	0.692505	0.783533	0.831865	0.700655	0.810803	0.811936	0.802061	0.734979	0.819081	0.744347	0.972736	0.860433	0.674867	0.898866	0.850781	0.837088	0.72311	0.876841	1.13488	0.819288	0.837743	0.993133	0.770032	0.776701	0.747338	0.715605	0.752315	0.847345	0.820671	0.802815	0.254807	0.701945	0.798047	0.765436	0.791059	0.626138	0.742909	0.774987	0.690795
658597	10.9766				0.653154	0.750566	0.849534	0.667046	0.701593	0.717459	0.65771	0.780125	0.871562	0.702387	0.815044	0.786477	0.813192	0.751946	0.789956	0.73402	0.947485	0.914157	0.693733	0.891068	0.855376	0.822762	0.699921	0.848732	1.0794	0.799575	0.828245	1.02184	0.751666	0.766265	0.784665	0.709008	0.753301	0.863943	0.804735	0.751001	0.243453	0.690979	0.80109	0.766407	0.773401	0.675318	0.728846	0.754703	0.702426
660597	11.0099				0.659273	0.72447	0.791797	0.684334	0.726391	0.749717	0.660872	0.790208	0.81632	0.689173	0.813866	0.806749	0.807182	0.755313	0.789068	0.75785	0.944448	0.955446	0.686821	0.89938	0.850186	0.841708	0.751644	0.860929	1.05239	0.81379	0.839571	1.30541	0.748577	0.785312	0.767606	0.718472	0.7527	0.860945	0.812615	0.787386	0.238283	0.694599	0.771677	0.758423	0.7815	0.665479	0.737534	0.78094	0.692031
662597	11.0433				0.653678	0.753033	0.804701	0.694938	0.687864	0.735941	0.658647	0.786621	0.840544	0.708732	0.817262	0.812637	0.810457	0.762613	0.776244	0.752736	0.937863	0.926789	0.691966	0.930667	0.880148	0.857095	0.92684	0.855175	1.08742	0.771784	0.829195	2.68351	0.819635	0.751901	0.773754	0.710391	0.775234	0.854933	0.824222	0.775264	0.247968	0.719482	0.773042	0.768209	0.792701	0.643705	0.746037	0.773264	0.701118
664597	11.0766				0.663731	0.757953	0.820825	0.652178	0.727498	0.726333	0.701759	0.79263	0.920335	0.710763	0.814379	0.798513	0.796299	0.738046	0.806868	0.76956	0.948886	0.99348	0.698256	0.945446	0.890188	0.862588	3.06668	0.870435	1.2506	0.813273	0.829922	2.46593	0.832648	0.765121	0.774613	0.72009	0.779301	0.84098	0.809453	0.771035	0.244448	0.700964	0.770238	0.783618	0.785275	0.664018	0.741473	0.736761	0.69229
666597	11.1099				0.654646	0.73408	0.795091	0.6547	0.67952	0.685181	0.647632	0.820008	0.973167	0.696949	0.786092	0.829151	0.800813	0.760108	0.797119	0.760963	0.958301	0.897608	0.695396	0.945354	0.895297	0.85518	3.90515	0.85824	1.37578	0.809312	0.817525	1.51412	0.817018	0.778676	0.769932	0.705561	0.770373	0.840776	0.81737	0.784729	0.250226	0.691348	0.801896	0.775405	0.788482	0.668929	0.736324	0.754279	0.693261
668597	11.1433				0.652888	0.740583	0.794254	0.675551	0.69849	0.67813	0.698063	0.897115	2.82857	0.715672	0.790276	0.839839	0.793551	0.750167	0.80097	0.758115	0.958055	0.980383	0.695858	0.926317	0.856081	0.902237	2.21737	0.87082	1.83391	0.839966	0.841492	1.01109	0.804697	0.795344	0.777444	0.729377	0.768503	0.858331	0.809372	0.770292	0.243967	0.700287	0.811531	0.771261	0.806401	0.657345	0.724944	0.780733	0.702999
670597	11.1766				0.646821	0.718143	0.789405	0.673989	0.697707	0.720017	0.711119	0.809763	4.58049	0.715429	0.790993	0.821141	0.798078	0.743265	0.803434	0.768904	0.966406	0.988255	0.694142	0.918837	0.913002	0.8918	0.898799	0.848265	3.1049	0.834349	0.822635	0.94512	0.851671	0.789473	0.772705	0.701498	0.745268	0.872611	0.83092	0.861738	0.241955	0.703916	0.981109	0.759695	0.809584	0.661002	0.715399	0.769248	0.695789
672597	11.2099				0.648165	0.768556	0.847761	0.667307	0.721626	0.684766	0.692323	0.815577	4.02711	0.71646	0.783328	0.823544	0.789363	0.756597	0.789202	0.753582	0.948706	1.08401	0.69259	0.892112	0.90472	0.864385	0.684008	0.832257	2.74615	0.803977	0.846277	0.929721	0.857837	0.759528	0.793262	0.718385	0.756995	0.848072	0.840591	0.794736	0.243886	0.716276	0.822926	0.763392	0.803725	0.645442	0.730159	0.758407	0.708732
674597	11.2433				0.653838	0.75072	0.818249	0.680913	0.701794	0.691795	0.686291	0.81534	2.10529	0.703345	0.801567	0.909739	0.793353	0.752705	0.810689	0.802244	0.936071	1.06251	0.679604	0.916315	0.887803	0.879474	0.625662	0.853667	2.01026	0.810232	0.803551	0.923181	0.785226	0.799105	0.780214	0.712855	0.7812	0.85544	0.838998	0.776852	0.248081	0.709406	0.845528	0.769013	0.785294	0.657144	0.747417	0.776348	0.698965
676597	11.2766				0.648514	0.756204	0.857892	0.662014	0.734926	0.720384	0.71764	0.82665	1.07183	0.706242	0.777946	0.837116	0.833626	0.762705	0.80416	0.752765	0.941485	0.964671	0.70717	0.914712	0.860326	0.87348	0.590898	0.869851	1.29651	0.788369	0.798812	0.924149	0.767916	0.795802	0.769491	0.726086	0.729495	0.859221	0.836141	0.800092	0.248651	0.698845	0.776027	0.778737	0.789446	0.643194	0.718463	0.74879	0.701814
678597	11.31				0.657268	0.779003	0.860542	0.684369	0.682641	0.728969	0.687884	0.782454	0.850974	0.689612	0.800705	0.824803	0.793417	0.731113	0.780179	0.762954	0.945761	1.02891	0.680576	0.922314	0.858855	0.855247	0.585155	0.845035	1.02467	0.797638	0.785358	0.895383	0.758751	0.776836	0.794182	0.731284	0.7538	0.873237	0.822174	0.767479	0.247585	0.692144	0.750823	0.761938	0.788369	0.646792	0.713033	0.77745	0.708748
680597	11.3433				0.653063	0.756749	0.864852	0.655441	0.687119	0.734316	0.690197	0.781206	0.840118	0.731098	0.830204	0.789629	0.807208	0.733524	0.797141	0.769291	0.928201	0.969198	0.69572	0.881256	0.845233	0.858494	0.585258	0.849004	0.956016	0.818472	0.802521	0.931047	0.737023	0.777004	0.755579	0.700851	0.773535	0.840488	0.832155	0.805432	0.249057	0.690098	0.761393	0.777837	0.803119	0.660894	0.711391	0.782414	0.702188
682597	11.3766				0.645285	0.699705	0.879242	0.660611	0.705596	0.751803	0.688562	0.797361	0.798801	0.720276	0.790452	0.800678	0.782708	0.746957	0.770146	0.777043	0.941988	0.92579	0.679289	0.902677	0.845982	0.82135	0.581383	0.869803	0.920533	0.806513	0.806083	0.906977	0.726123	0.788264	0.749614	0.714464	0.747089	0.856322	0.83166	0.798008	0.247481	0.704667	0.769446	0.777571	0.79495	0.653153	0.722334	0.760606	0.709352
684597	11.41				0.643509	0.757153	0.862323	0.684393	0.705225	0.737002	0.745927	0.792391	0.803075	0.731001	0.788016	0.785434	0.809036	0.756807	0.79194	0.770171	0.933587	1.81561	0.683442	0.90704	0.835776	0.850438	0.612424	0.916035	0.934992	0.818976	0.789492	0.909519	0.732377	0.773204	0.775838	0.729026	0.732347	0.834758	0.831714	0.770192	0.243983	0.731626	0.756776	0.769832	0.78544	0.657017	0.715641	0.800096	0.718294
686597	11.4433				0.656283	0.724849	0.833005	0.674679	0.70422	0.708774	0.697561	0.801967	0.807648	0.736298	0.802997	0.81231	0.874971	0.759574	0.804251	0.743995	0.972823	1.66472	0.693165	0.864913	0.883374	0.847296	0.610066	0.863926	0.941725	0.794339	0.829598	0.897804	0.745162	0.765074	0.728907	0.712009	0.747389	0.856561	0.828002	0.771491	0.258234	0.726943	0.770994	0.776736	0.79115	0.672897	0.735735	0.772635	0.689931
688597	11.4766				0.655638	0.76444	0.826757	0.698518	0.716224	0.718354	0.703334	0.785401	0.788679	0.70316	0.821726	0.841713	0.822771	0.773852	0.81636	0.76535	0.952316	1.34724	0.691438	0.954101	0.871128	0.85795	0.598815	0.859157	0.927378	0.797517	0.811933	0.945811	0.765597	0.783102	0.763014	0.686854	0.77506	0.86556	0.823261	0.759578	0.243432	0.718407	0.793358	0.745516	0.791754	0.636875	0.709298	0.784121	0.712836
690597	11.5099				0.64773	0.73998	0.80176	0.696536	0.759202	0.742861	0.749468	0.819421	0.796416	0.738211	0.794774	0.854556	0.804581	0.754792	0.810585	0.76001	0.93297	1.22088	0.679806	0.952839	0.872754	0.851127	0.618719	0.869693	0.923043	0.79742	0.805083	0.971092	0.757645	0.775146	0.791368	0.701653	0.745748	0.889263	0.832242	0.797501	0.246855	0.701014	0.798717	0.763899	0.820376	0.633012	0.695159	0.768908	0.71397
692597	11.5433				0.650986	0.751149	0.814531	0.710328	0.729834	0.758848	0.780213	0.830529	0.796999	0.720415	0.787019	0.853193	0.786488	0.741705	0.807672	0.787714	0.912829	0.973593	0.68214	0.910201	0.883269	0.85004	0.614173	0.867784	0.922499	0.786729	0.794355	0.936997	0.736244	0.765565	0.795788	0.717541	0.749759	0.868912	0.820764	0.805755	0.243471	0.735084	0.749151	0.752549	0.804895	0.660168	0.724384	0.805827	0.691778
694597	11.5766				0.654192	0.778439	0.817471	0.681745	0.750369	0.754291	0.714485	0.831153	0.794348	0.745005	0.81214	0.802981	0.783618	0.746294	0.791499	0.762025	0.941851	1.24422	0.690265	0.887961	0.860929	0.845265	0.610343	0.872822	0.93172	0.823113	0.793166	0.985411	0.761474	0.787056	0.797144	0.716259	0.820974	0.858657	0.814375	0.776239	0.246321	0.689199	0.778366	0.779679	0.796302	0.675078	0.750071	0.757159	0.672055
696597	11.6099				0.65201	0.731906	0.811468	0.724229	0.731266	0.780012	0.740895	0.840227	0.791865	0.721441	0.806185	0.809663	0.779075	0.730366	0.844389	0.805001	0.92599	1.12459	0.692763	0.901036	0.872586	0.822347	0.595041	0.852626	0.960231	0.815964	0.806836	2.10859	0.781878	0.773369	0.809027	0.714609	0.777819	0.862248	0.818418	0.765067	0.251447	0.705627	0.747426	0.773946	0.793174	0.672124	0.745683	0.742928	0.713296
698597	11.6433				0.650863	0.755416	0.817298	0.753121	0.694403	0.7917	0.751586	0.902131	0.780485	0.7067	0.8197	0.809889	0.780684	0.742709	0.803785	0.785432	0.923803	1.19641	0.681362	0.927042	0.861228	0.836139	0.620777	0.853853	0.97272	0.836555	0.797489	2.59313	0.83362	0.777153	0.8546	0.728763	0.757374	0.8631	0.81357	0.818087	0.24766	0.699573	0.765398	0.752808	0.792022	0.671679	0.754538	0.79101	0.713925
700597	11.6766				0.643762	0.762689	0.87833	0.785164	0.757026	0.768501	0.817172	0.881455	0.759409	0.718621	0.798986	0.807792	0.775399	0.757591	0.784228	0.806768	0.949673	1.18642	0.689414	0.878265	0.867757	0.857036	0.57706	0.855778	1.02267	0.857472	0.805601	1.94851	0.793622	0.817972	3.98756	0.72261	0.769384	0.873959	0.803637	0.777662	0.252793	0.690443	0.788814	0.775082	0.802162	0.639857	0.734428	0.774466	0.697297
702597	11.7099				0.656357	0.787633	0.826194	0.816581	0.739327	0.760349	0.756724	0.861694	0.762868	0.722369	0.80703	0.815565	0.785929	0.748647	0.797319	0.780238	0.945129	1.09658	0.693799	0.867206	0.862384	0.830643	0.592279	0.872216	1.08224	0.826627	0.820908	1.14497	0.74983	0.800927	3.81453	0.725284	0.757937	0.86204	0.813417	0.796925	0.240274	0.714163	0.853037	0.772167	0.810784	0.661586	0.754666	0.752027	0.718969
704597	11.7433				0.64282	0.721794	0.836527	1.37751	0.722502	0.776635	0.695577	0.883864	0.748615	0.690937	0.819377	0.802869	0.780172	0.728355	0.786325	0.778384	0.922619	0.895171	0.677025	0.855596	0.841105	0.872193	0.60239	0.850253	1.12514	0.846717	0.812939	0.963361	0.758791	0.785693	1.59977	0.720826	0.753592	0.854138	0.802296	0.764752	0.244039	0.700687	0.802544	0.769186	0.816141	0.678806	0.727886	0.768105	0.702081
706597	11.7766				0.645367	0.729807	0.895783	3.81258	0.752563	0.799102	0.737208	0.85887	0.753844	0.697251	0.817706	0.785946	0.774861	0.713006	0.779247	0.787244	0.9086	0.931386	0.675295	0.873623	0.832421	0.865093	0.569949	0.837307	1.3196	0.848402	0.810616	0.911719	0.763026	0.765936	0.85677	0.735459	0.767597	0.843655	0.804376	0.782333	0.242453	0.716442	0.825611	0.754761	0.802916	0.660413	0.724477	0.797283	0.697752
708597	11.81				0.647217	0.73954	0.919718	3.51405	0.735929	0.802642	0.786286	0.847068	0.7614	0.731589	0.810371	0.779254	0.773157	0.730476	0.814059	0.789576	0.928052	1.1844	0.682812	0.88254	0.894105	0.867306	0.654986	0.840713	2.43716	1.55346	0.83058	0.929506	0.804435	0.77094	0.758899	0.727369	0.77474	0.854858	0.816414	0.782152	0.240453	0.687693	0.798942	0.764974	0.804668	0.65758	0.744249	0.782986	0.71431
710597	11.8433				0.645779	0.732821	0.910779	1.79238	0.776184	0.811526	0.780389	1.00584	0.755104	0.687929	0.867708	0.801343	0.783706	0.764933	0.826999	0.760297	0.932489	0.979817	0.681644	0.839044	0.963038	0.85951	0.619274	0.879794	3.05864	3.21044	0.848727	0.929813	0.897806	0.781627	0.765283	0.716185	0.757223	0.878361	0.82889	0.767835	0.246199	0.731616	0.789259	0.75649	0.808526	0.657022	0.742205	0.769163	0.689666
712597	11.8766				0.649528	0.725232	0.887317	0.887965	1.06594	0.780676	0.824123	2.30735	0.774525	0.706231	0.850663	0.812695	0.783757	0.752764	0.806511	0.776591	0.935904	0.933415	0.695587	0.927402	0.929035	0.857178	0.616475	0.847765	2.49234	2.55011	0.836482	0.917351	0.869823	0.803095	0.742403	0.722541	0.815789	0.834883	0.827379	0.766646	0.238691	0.725833	0.821728	0.746412	0.807469	0.680424	0.733621	0.777326	0.677183
714597	11.91				0.651985	0.718724	0.882998	0.720608	1.29963	0.781808	1.02103	4.74943	0.781755	0.720096	0.957855	0.82997	0.787457	0.735448	0.799122	0.783994	0.93537	0.859643	0.679893	0.847611	0.886431	0.872107	0.594893	0.875833	1.67452	1.27545	0.818067	0.923855	0.786403	0.774015	0.741462	0.725519	0.77992	0.868996	0.802719	0.7731	0.250955	0.698027	0.839159	0.770449	0.800543	0.662563	0.747249	0.783374	0.683482
716597	11.9433				0.649322	0.738683	0.89127	0.710053	1.64195	0.808094	0.976626	3.97104	0.76857	0.705967	2.72686	0.820415	0.765927	0.752082	0.796262	0.767814	0.937701	0.85934	0.684988	0.927675	0.880114	0.851656	0.612278	0.867273	1.15715	0.91499	0.824814	0.9137	0.776719	0.812421	0.743143	0.717374	0.776054	0.867859	0.821609	0.790028	0.246425	0.700005	0.824388	0.788606	0.814897	0.697025	0.770152	0.757023	0.70065
718597	11.9766				0.648642	0.749242	0.844102	0.668263	2.32729	0.749352	3.30256	2.49762	0.805457	0.714691	3.70424	0.847527	0.76528	0.731937	0.794385	0.752644	0.936436	0.851694	0.682991	0.879957	0.878857	0.853049	0.629089	0.854132	0.967628	0.92613	0.828942	0.910782	0.743856	0.909351	0.728542	0.723359	0.773211	0.864482	0.813413	0.796287	0.244268	0.71888	0.786655	0.770378	0.831304	0.680851	0.758449	0.7863	0.726493
720597	12.0099				0.640091	0.720891	0.923751	0.664738	1.54128	0.785207	3.91423	1.3059	0.821679	0.717399	2.42239	0.838275	0.773874	0.738937	0.801181	0.775548	0.949662	0.838359	0.703011	0.843865	0.856917	0.825242	0.613675	0.855591	0.934136	0.856204	0.811526	0.920275	0.732959	2.90685	0.760442	0.714058	0.74931	0.858509	0.806548	0.766687	0.243961	0.711641	0.783178	0.801259	0.812304	0.684719	0.776132	0.754721	0.702479
722597	12.0433				0.646143	0.706397	0.91145	0.669451	0.93741	0.808952	3.0878	0.91082	0.834836	0.717864	1.15699	0.843139	0.778106	0.746557	0.797205	0.74908	0.913228	0.981561	0.691956	0.894345	0.872695	0.818882	0.623275	0.90997	0.885653	0.821954	0.808156	0.935059	0.751819	2.70114	0.757592	0.732953	0.738933	0.864555	0.812842	0.774367	0.237471	0.710091	0.769989	0.77937	0.811711	0.663978	0.749982	0.7773	0.723868
724597	12.0766				0.65512	0.739234	0.924197	0.690543	0.760659	0.754504	1.75944	0.831143	0.815802	0.725792	0.866182	0.829837	0.79682	0.732494	0.768985	0.794606	0.943384	0.958645	0.71292	0.875548	0.868701	0.855682	0.611443	0.873205	0.905163	0.825439	0.839369	0.952605	0.78054	1.6297	0.778026	0.714665	0.763683	0.852852	0.791871	0.791875	0.250791	0.70489	0.7798	0.786243	0.825798	0.687509	0.738435	0.780561	0.687957
726597	12.1099				0.64973	0.761115	0.876202	0.657243	0.713947	0.725789	0.907285	0.811999	0.864304	0.721747	0.78942	0.821597	0.771134	0.731078	0.79978	0.771066	0.930764	0.991288	0.681625	0.844489	0.835847	0.846736	0.596928	0.876607	0.908784	0.837769	0.82946	0.945525	0.761763	0.92078	0.746429	0.731102	0.758034	0.861447	0.813673	0.781487	0.24271	0.701404	0.783594	0.780978	0.812366	0.617613	0.716108	0.769548	0.710725
728597	12.1433				0.650554	0.731037	0.90259	0.661415	0.714496	0.695212	0.751174	0.78768	0.88819	0.71563	0.776998	0.811085	0.770616	0.729328	0.782706	0.780467	0.924575	1.08137	0.684293	0.917358	0.827902	0.800327	0.594601	0.839284	0.90699	0.809798	0.82975	1.66061	0.717735	0.820614	0.7351	0.725235	0.746442	0.849347	0.820969	0.756579	0.236616	0.703901	0.800213	0.739693	0.819836	0.672637	0.711679	0.777545	0.710222
730597	12.1766				0.640152	0.727298	0.845668	0.667537	0.691728	0.68742	0.697515	0.793088	0.835187	0.744794	0.774362	0.841557	0.774574	0.749145	0.78945	0.79479	0.924781	0.974924	0.68721	0.899768	0.844437	0.83253	0.602586	0.886172	0.899622	0.793063	0.811313	2.57712	0.78887	0.793628	0.709578	0.736793	0.745465	0.867248	0.81268	0.795333	0.24279	0.706097	0.795986	0.743963	0.830249	0.664304	0.716561	0.789058	0.688568
732597	12.2099				0.645284	0.722482	0.820374	0.643331	0.678971	0.707454	0.667412	0.766374	0.888215	0.715515	0.743825	0.860437	0.763371	0.737836	0.789919	0.786912	0.917545	1.00469	0.675535	0.881849	0.835653	0.812968	0.622519	0.80221	0.916747	0.785106	0.796794	1.96426	0.758877	0.74081	0.743325	0.71167	0.78218	0.8634	0.824612	0.78998	0.237068	0.722646	0.797766	0.747117	0.803254	0.635975	0.730772	0.795066	0.703945
734597	12.2433				0.641758	0.73253	0.822887	0.691824	0.695217	0.712197	0.672619	0.790265	0.896133	0.713507	0.756722	0.855367	0.764813	0.74994	0.819229	0.774073	0.918306	0.88294	0.679936	0.881026	0.844435	0.822419	0.633918	0.846426	0.91461	0.806978	0.796328	1.12197	0.728158	0.78544	0.743897	0.696627	0.745686	0.851825	0.819868	0.824943	0.245024	0.701408	0.777971	0.768652	0.806263	0.655895	0.696776	0.763758	0.68246
736597	12.2766				0.655116	0.740426	0.879974	0.702849	0.689161	0.727014	0.685293	0.779154	0.936034	0.692915	0.75862	0.816808	0.843401	0.75319	0.799098	0.752937	0.937115	1.02616	0.690664	0.875382	0.860606	0.82165	0.620349	0.843375	0.902619	0.852811	0.799269	0.932188	0.724591	0.764964	0.731871	0.718664	0.74052	0.859603	0.839773	0.780254	0.242771	0.720566	0.805956	0.752388	0.814072	0.650966	0.70704	0.751358	0.699725
738597	12.31				0.645035	0.738442	0.86939	0.683199	0.687526	0.709828	0.674516	0.768038	0.949006	0.717109	0.754832	0.81794	0.773463	0.757815	0.820717	0.760895	0.919914	1.00443	0.672564	0.8762	0.849153	0.817479	0.613386	0.87623	0.939111	0.894317	0.79124	0.902993	0.711171	0.76544	0.744659	0.694575	0.752185	0.834977	0.827188	0.759095	0.24588	0.685191	0.773937	0.736514	0.804046	0.664425	0.702018	0.793472	0.700338
740597	12.3433				0.636427	0.709396	0.85458	0.672447	0.681178	0.699454	0.651527	0.779252	1.04016	0.693647	0.732757	0.794422	0.789084	0.74485	0.809592	0.752033	0.905182	0.896147	0.676941	0.86918	0.85957	0.831993	0.646639	0.867437	0.915335	0.855936	0.804767	0.873231	0.712488	0.750027	0.741346	0.705492	0.730265	0.854584	0.811583	0.775925	0.234847	0.690431	0.762865	0.753394	0.81607	0.656455	0.703446	0.773661	0.721444
742597	12.3766				0.643719	0.697319	0.867156	0.701429	0.668984	0.694634	0.640392	0.780306	2.19606	0.70207	0.747282	0.798099	0.779826	0.749728	0.817667	0.755542	0.911816	1.02503	0.671571	0.867932	0.832368	0.805752	0.653076	0.885038	0.934812	0.87822	0.798689	0.875604	0.713077	0.764369	0.724479	0.694749	0.756913	0.863018	0.814223	0.784419	0.245679	0.676479	0.761159	0.782094	0.841127	0.677308	0.718397	0.729644	0.733685
744597	12.41				0.644945	0.714073	0.831978	0.699042	0.695062	0.697013	0.667851	0.801921	4.43081	0.726746	0.761288	0.842936	0.786069	0.768378	0.812487	0.769172	0.937681	0.907062	0.684436	0.872549	0.846958	0.821899	0.651473	0.869643	0.960521	1.20797	0.820719	0.855765	0.712777	0.752294	0.722756	0.701686	0.748662	0.842655	0.831423	0.804092	0.250019	0.687648	0.826104	0.756271	0.83003	0.681221	0.705966	0.781819	0.736246
746597	12.4433				0.637599	0.722237	1.08923	0.718927	0.704482	0.725164	0.709793	0.801603	3.71262	0.712472	0.772012	0.828204	0.767424	0.769205	0.823981	0.787898	0.930706	0.948583	0.687421	0.882464	0.876655	0.790556	0.638441	0.866273	0.944976	2.97616	0.832989	0.858448	0.718996	0.754496	0.772708	0.711429	0.755843	0.853733	0.840283	0.765293	0.237289	0.698096	0.7889	0.739629	0.836413	0.686484	0.715625	0.785793	0.730385
748597	12.4766				0.644467	0.738239	2.63846	0.889106	0.697588	0.718267	0.670077	0.786364	1.91087	0.697696	0.774321	0.803521	0.768669	0.782648	0.827198	0.77964	0.913417	0.878889	0.691203	0.851134	0.872688	0.820146	0.682312	0.838193	0.939472	2.85157	0.819821	0.880113	0.716315	0.7664	0.703562	0.689886	0.756382	0.864065	0.813424	0.777967	0.235194	0.712202	0.752406	0.762661	0.820605	0.714356	0.727593	0.771187	0.701107
750597	12.5099				0.649673	0.729783	4.44104	0.806263	0.696758	0.679349	0.661204	0.780685	1.03605	0.689237	0.739247	0.810161	0.780264	0.751413	0.823479	0.775403	0.907117	0.889209	0.683466	0.878625	0.858315	0.817872	0.702102	0.85611	0.93461	1.72362	0.813165	0.865862	0.716458	0.763451	0.754202	0.712841	0.78691	0.859859	0.885075	0.768867	0.244026	0.701057	0.782983	0.759309	0.829326	0.662467	0.743527	0.768866	0.693863
752597	12.5433				0.646459	0.740209	3.17723	2.11624	0.714306	0.717201	0.673101	0.801885	0.834536	0.705674	0.748831	0.810428	0.791859	0.738174	0.906897	0.773785	0.927403	0.867435	0.672498	0.893489	0.847677	0.83448	0.678306	0.878782	0.974364	0.953268	0.820933	0.892759	0.745063	0.770666	0.743807	0.712567	0.78956	0.835604	0.879418	0.763778	0.24231	0.724707	0.750843	0.780391	0.818627	0.696822	0.735659	0.767551	0.702694
754597	12.5766				0.645944	0.733546	1.47397	4.21124	0.712623	0.724674	0.684241	0.773879	0.812862	0.71293	0.752289	0.814653	0.780944	0.758948	0.910905	0.796872	0.909972	0.904305	0.684217	0.887105	0.85653	0.810114	0.666647	0.858009	0.977431	0.841056	0.798973	0.864483	0.74732	0.735256	0.754446	0.752002	0.780694	0.851341	0.84182	0.778973	0.24658	0.719011	0.751475	0.752979	0.816795	0.705326	0.760792	0.757064	0.70195
756597	12.6099				0.643913	0.737583	0.966675	2.94775	0.745724	0.744631	0.6543	0.783907	0.808677	0.694241	0.754376	0.800908	0.779194	0.747528	0.853276	0.743367	0.89901	0.867778	0.682513	0.900862	0.87379	0.83254	0.638659	0.852804	1.03415	0.814754	0.828463	0.868887	0.746638	0.778053	0.757479	0.723378	0.754158	0.853664	0.810071	0.75684	0.240977	0.713358	0.805772	0.768112	0.813647	0.66047	0.754378	0.76028	0.720061
758597	12.6433				0.644005	0.732336	0.818398	1.26494	0.671493	0.720356	0.648794	0.789224	0.787127	0.720966	0.756798	0.806469	0.768579	0.732217	0.840745	0.733279	0.900094	0.852475	0.680648	0.857125	0.879697	0.834006	0.696782	0.86309	1.10643	0.808432	0.799066	0.864206	0.760117	0.778813	0.740342	0.729139	0.740796	0.855752	0.810976	0.76696	0.236046	0.724885	0.770386	0.763788	0.840833	0.710475	0.753108	0.78319	0.719604
760597	12.6766				0.644129	0.714229	0.799931	0.776849	0.692029	0.703414	0.695767	0.77212	0.764091	0.708047	0.755131	0.804586	0.77976	0.767644	0.840666	0.731222	0.890385	0.824872	0.674148	0.867659	0.903323	0.818791	0.69744	0.861194	2.03929	0.78505	0.809558	0.873605	0.779869	0.781362	0.743746	0.717478	0.768335	0.846469	0.802483	0.747364	0.24842	0.726785	0.725027	0.755928	0.814922	0.71405	0.753619	0.798209	0.727612
762597	12.7099				0.639327	0.70628	0.786189	0.694454	0.662204	0.690875	0.698264	0.793935	0.783642	0.706798	0.74821	0.810961	0.763606	0.755519	0.857762	0.754383	0.908658	0.836494	0.682425	0.878476	0.967054	0.848303	0.739676	0.853138	3.11937	0.802946	0.820878	0.898476	0.838091	0.766267	0.738567	0.715555	0.749828	0.8562	0.813042	0.784928	0.245359	0.72204	0.756503	0.798223	0.834304	0.649211	0.73816	0.786543	0.694702
764597	12.7433				0.643893	0.737363	0.775783	0.654883	0.696925	0.700517	0.659474	0.770858	0.801346	0.71204	0.720114	0.803272	0.767703	0.750116	0.873044	0.759754	0.911075	0.910302	0.689427	0.829851	0.959904	0.84118	0.711775	0.887773	2.73312	0.811821	0.838469	0.896616	0.825008	0.770152	0.774312	0.719006	0.75186	0.855724	0.798592	0.783829	0.244923	0.694207	0.76041	0.779065	0.826079	0.726936	0.802967	0.759454	0.720209
766597	12.7766				0.639977	0.717391	0.797057	0.694585	0.702059	0.717926	0.680765	0.770092	0.816737	0.700389	0.752343	0.823314	0.779955	0.752085	0.932458	0.757489	0.916759	0.997737	0.688193	0.889211	0.929935	0.813043	0.792537	0.864567	2.02055	0.78156	0.845746	0.916483	0.790686	0.794698	0.741498	0.703977	0.753829	0.875723	0.819323	0.77987	0.247304	0.687932	0.804459	0.755567	0.820256	0.806177	0.724412	0.768982	0.708407
768597	12.81				0.650662	0.741807	0.782422	0.659768	0.685036	0.734251	0.662491	0.76742	0.776195	0.700208	0.736065	0.806037	0.75485	0.750202	0.924973	0.767078	0.919108	1.11978	0.687253	0.859489	0.860383	0.80424	2.23404	0.861672	1.29962	0.778406	0.824602	0.900779	0.736129	0.742123	0.736168	0.716514	0.770156	0.856579	0.798772	0.753787	0.250353	0.691909	0.788511	0.771601	0.830891	1.31194	0.751077	0.750052	0.704269
770597	12.8433				0.641982	0.741735	0.795976	0.640609	0.677911	0.734776	0.679402	0.749794	0.800678	0.704419	0.742448	0.778584	0.759408	0.728911	0.939384	0.800805	0.893852	1.08179	0.685302	0.846182	0.866827	0.829526	3.6896	0.85928	0.996886	0.810886	0.812599	0.928808	0.738505	0.743075	0.722987	0.747496	0.739127	0.846714	0.792652	0.760276	0.243021	0.719032	0.768609	0.772396	0.837932	3.09387	0.732831	0.774361	0.696051
772597	12.8766				0.647403	0.709361	0.782504	0.669104	0.681709	0.746331	0.678209	0.76444	0.768646	0.687581	0.763495	0.794987	0.76242	0.774741	1.18494	0.76528	0.914833	0.970547	0.684689	0.812292	0.861534	0.839395	2.16015	0.872638	0.922045	0.822138	0.811675	0.969578	0.711263	0.732185	0.751333	0.725633	0.784366	0.843503	0.787826	0.766248	0.234345	0.691955	0.745499	0.789492	0.806234	2.35427	0.731907	0.741201	0.698114
774597	12.91				0.636596	0.727072	0.775068	0.670314	0.672062	0.690307	0.664499	0.776061	0.78349	0.683875	0.745742	0.798507	0.778749	0.776874	2.3692	0.772648	0.910534	0.953511	0.702222	0.873246	0.873576	0.847061	0.888697	0.853668	0.905693	0.809011	0.804782	2.43759	0.744168	0.763324	0.757117	0.699009	0.750831	0.858794	0.790381	0.800988	0.244145	0.676337	0.781222	0.781463	0.838898	1.11116	0.73982	0.762632	0.725295
776597	12.9433				0.639207	0.707975	0.792546	0.690097	0.667514	0.719016	0.666544	0.762759	0.800468	0.691821	0.747151	0.80532	0.779717	0.778208	3.20623	0.779361	0.896444	0.855308	0.67165	0.859208	0.845294	0.823667	0.657283	0.844062	0.881385	0.811012	0.794906	2.39931	0.77843	0.760813	0.751242	0.719795	0.759768	0.833815	0.801712	0.776993	0.237937	0.690275	0.764833	0.758692	0.83359	0.728239	0.743348	0.745374	0.688611
778597	12.9766				0.652605	0.730135	0.788435	0.707157	0.701996	0.719205	0.691918	0.778158	0.771317	0.687205	0.746081	0.808923	0.784662	0.754466	2.26821	0.766418	0.902193	0.90923	0.687852	0.824094	0.831865	0.825954	0.616618	0.848434	0.891482	0.79751	0.780443	1.57044	0.74239	0.749319	0.744935	0.713756	0.76209	0.829041	0.794868	0.792535	0.245939	0.687329	0.769703	0.761324	0.825723	0.671634	0.783036	0.768698	0.713621
780597	13.0099				0.652532	0.738386	0.796088	0.641552	0.706498	0.720656	0.676508	0.788049	0.776914	0.711115	0.777467	0.81477	0.771709	0.747902	1.20838	0.802464	0.89652	0.8687	0.679573	0.847264	0.838357	0.824858	0.584745	0.852625	0.858243	0.774688	0.800109	0.961859	0.735481	0.765617	0.74683	0.704855	0.75606	0.836514	0.802117	0.782698	0.237373	0.694746	0.760253	0.752427	0.81409	0.627892	0.765038	0.759374	0.714776
782597	13.0433				0.644369	0.746628	0.769026	0.66244	0.671861	0.735698	0.68592	0.765677	0.750035	0.702723	0.754976	0.841683	0.75895	0.732571	0.86747	0.79137	0.91997	0.853892	0.673683	0.848284	0.846592	0.811213	0.608958	0.852868	0.864693	0.812629	0.833797	0.877826	0.728478	0.778917	0.715692	0.708129	0.756454	0.85814	0.791197	0.778332	0.239604	0.678924	0.790718	0.753361	0.840052	0.650234	0.755081	0.760406	0.691275
784597	13.0766				0.638947	0.708659	0.787554	0.635295	0.686105	0.735029	0.662708	0.767751	0.772552	0.684332	0.722498	0.793347	0.768919	0.733784	0.794744	0.766334	0.922549	0.91964	0.670897	0.823194	0.84714	0.815379	0.617551	0.859454	0.883183	0.803015	0.822109	0.862452	0.741063	0.767163	0.743736	0.699714	0.758291	0.836619	0.792997	0.768095	0.246431	0.701363	0.794046	0.784628	0.85354	0.647765	0.771309	0.775303	0.725538
786597	13.1099				0.639307	0.738872	0.797636	0.646314	0.695451	0.780477	0.662842	0.808823	0.813247	0.670555	0.753324	0.770678	0.761353	0.734222	0.77413	0.75542	0.905518	0.955218	0.664461	0.861705	0.85152	0.803103	0.601321	0.847291	0.87874	0.794855	0.826527	0.857169	0.716088	0.762165	0.756813	0.704151	0.729223	0.849719	0.797414	0.746419	0.237581	0.687694	0.775469	0.740823	0.81659	0.650234	0.727801	0.760142	0.696107
788597	13.1433				0.643808	0.736526	0.755366	0.648544	0.711337	0.746577	0.663227	0.78548	0.812077	0.704925	0.773178	0.829086	0.77797	0.739109	0.797269	0.770117	0.90735	0.921081	0.683436	0.846414	0.878547	0.836986	0.633059	0.859123	0.898525	0.817688	0.83747	0.849792	0.71731	0.738454	0.74297	0.729506	0.739487	0.866343	0.792491	0.777307	0.242156	0.680553	0.757618	0.739861	0.837666	0.634385	0.815769	0.782176	0.707972
790597	13.1766				0.637955	0.716617	0.801563	0.657122	0.715526	0.858439	0.656779	0.749855	0.792063	0.689056	0.761615	0.796689	0.759638	0.730531	0.771497	0.747647	0.90045	0.885935	0.675851	0.852383	0.856376	0.820668	0.595273	0.836545	0.86593	0.819603	0.798185	0.838212	0.721549	0.749282	0.758704	0.744681	0.766251	0.824615	0.829744	0.779216	0.239664	0.691816	0.755368	0.751289	0.835801	0.646174	0.842934	0.760187	0.716159
792597	13.2099				0.629888	0.724407	0.780702	0.648002	0.714342	1.11974	0.663299	0.756736	0.822713	0.695862	0.754554	0.784275	0.760866	0.739184	0.762436	0.745801	0.896402	0.882581	0.672236	0.836793	0.846462	0.817168	0.575424	0.857029	0.888363	0.82661	0.78605	0.859456	0.720299	0.755032	0.751335	0.707572	0.737965	0.83792	0.815332	0.779958	0.241459	0.7096	0.784057	0.748501	0.832483	0.644882	0.7851	0.739325	0.695681
794597	13.2433				0.64639	0.723058	0.798828	0.654871	1.10427	2.16487	0.697815	0.758966	0.804168	0.689572	0.767455	0.803568	0.78369	0.745641	0.766015	0.763669	0.901501	0.886368	0.675893	0.839114	0.839386	0.819146	0.568963	0.855142	0.887042	0.856876	0.815222	0.837584	0.724821	0.756587	0.747761	0.715687	0.779973	0.830568	0.805815	0.768272	0.237048	0.682271	0.76828	0.759759	0.823452	0.649792	0.967916	0.77144	0.705617
796597	13.2766				0.642874	0.72089	0.789005	0.664181	1.25068	3.21015	0.68548	0.79337	0.779484	0.715856	0.752375	0.815687	0.766864	0.719408	0.774292	0.773906	0.889658	0.822462	0.671007	0.884618	0.840495	0.83497	0.62617	0.873383	0.886164	0.829042	0.803683	0.856053	0.717669	0.751734	0.733453	0.698636	0.774628	0.819124	0.822777	0.77796	0.243298	0.68812	0.749806	0.76291	0.822416	0.630985	0.907197	0.751344	0.695702
798597	13.31				0.640993	0.704292	0.806218	0.683012	1.79083	2.79217	0.688853	0.771744	0.78989	0.703167	0.771837	0.790701	0.763915	0.73703	0.759712	0.786764	0.902822	0.839576	0.684262	0.890119	0.840132	0.823192	0.594764	0.848049	0.880969	0.845377	0.788182	0.853832	0.707198	0.746886	0.763633	0.713415	0.756382	0.825389	0.798716	0.830973	0.239484	0.681949	0.771752	0.754694	0.845018	0.634356	0.957721	0.743546	0.680055
800597	13.3433				0.654079	0.698433	0.787337	0.76679	2.31066	1.75979	0.690713	0.768781	0.782738	0.681016	0.753234	0.768554	0.759729	0.741731	0.764811	0.768344	0.904193	0.957959	0.695363	0.859403	0.832127	0.825758	0.614174	0.872122	0.902648	0.993129	0.805765	0.866074	0.732247	0.733759	0.734611	0.70189	0.740113	0.825393	0.790064	0.812226	0.245039	0.706784	0.748645	0.75057	0.831921	0.658785	2.2458	0.765959	0.695249
802597	13.3766				0.636749	0.686696	0.758612	0.698381	1.3632	1.04666	0.705251	0.770781	0.786899	0.704183	0.724652	0.816977	0.77394	0.757596	0.781656	0.776516	0.896212	0.941483	0.678278	0.822041	0.827918	0.838477	0.599727	0.835251	0.89281	0.881292	0.808093	0.865918	0.73215	0.733932	0.749773	0.712788	0.752503	0.853987	0.798611	0.784043	0.24149	0.69078	0.738031	0.752735	0.835329	0.715916	3.84818	0.777733	0.704873
804597	13.41				0.639917	0.691631	0.812502	0.664797	0.828611	0.801745	0.687243	0.825044	0.802921	0.68286	0.731852	0.82068	0.768053	0.734115	0.766476	0.770078	0.886691	0.963915	0.677535	0.852161	0.837556	0.831696	0.59209	0.842148	0.896951	1.45945	0.797329	0.877984	0.725285	0.745986	0.771683	0.678753	0.75292	0.845923	0.790778	0.769148	0.238141	0.688908	0.716411	0.752193	0.844322	0.680368	2.92328	0.746234	0.698931
806597	13.4433				0.640013	0.73089	0.822217	0.686078	0.744743	0.762145	0.659832	0.752682	0.798914	0.699251	0.743781	0.788256	0.760626	0.761478	0.779793	0.769976	0.912555	0.968328	0.688658	0.886276	0.842102	0.841181	0.611329	0.830764	0.879828	2.95495	0.834923	0.893717	0.752916	0.77018	0.721617	0.704567	0.725264	0.822116	0.769562	0.763556	0.239174	0.697176	0.725154	0.774588	0.829052	0.635224	1.39846	0.754599	0.705765
808597	13.4766				0.638001	0.694121	0.750999	0.645304	0.688602	0.723617	0.698468	0.769644	0.77496	0.680904	0.754461	0.777605	0.757922	0.749122	0.758703	0.778692	0.900966	1.10373	0.66499	0.824167	0.867073	0.852778	0.60056	0.852827	0.875535	2.55396	0.814367	0.9513	0.7337	0.777061	0.795333	0.697699	0.740645	0.825833	0.82157	0.764061	0.234629	0.690975	0.725306	0.786326	0.841431	0.645099	0.837942	0.787752	0.721835
810597	13.5099				0.64345	0.707178	0.805795	0.632977	0.693711	0.698151	0.733253	0.764858	0.758014	0.682866	0.739615	0.788985	0.766183	0.747615	0.762592	0.759046	0.895573	0.927156	0.676476	0.84356	0.860964	0.848353	0.635202	0.841823	0.852712	1.37621	0.792969	1.04983	0.718558	0.758223	0.783096	0.697583	0.767118	0.813988	0.779895	0.744542	0.247683	0.687279	0.746212	0.746295	0.837335	0.640374	0.750564	0.741555	0.684313
812597	13.5433				0.633164	0.746135	0.821273	0.628943	0.669774	0.683443	0.668907	0.754366	0.779917	0.702151	0.808069	0.769104	0.754253	0.735714	0.75528	0.744926	0.890574	1.02136	0.664046	0.856948	0.854023	0.847593	0.597859	0.86066	0.856705	0.874635	0.803149	2.60063	0.767736	0.747829	0.847982	0.702278	0.752153	0.841776	0.797819	0.765622	0.229885	0.680564	0.733006	0.767449	0.834561	0.622759	0.703752	0.749642	0.684271
814597	13.5766				0.636069	0.710897	0.791509	0.674636	0.675765	0.67815	0.676333	0.767008	0.787185	0.695207	0.755398	0.783331	0.768564	0.721789	0.756236	0.776571	0.894343	0.971729	0.685278	0.884572	0.859501	0.89263	0.594486	0.830031	0.854765	0.801384	0.806392	2.26904	0.78223	0.748135	0.888021	0.688275	0.73044	0.829444	0.788084	0.761277	0.242471	0.704294	0.738952	0.745169	0.82862	0.63161	0.703619	0.758828	0.705662
816597	13.6099				0.639082	0.717517	0.789504	0.667747	0.659813	0.69666	0.672461	0.784394	0.794105	0.678079	0.730649	0.762617	0.747187	0.74597	0.776376	0.780807	0.889808	0.877271	0.693888	0.850398	0.853648	0.856503	0.587746	0.872888	0.859015	0.802658	0.789818	1.33786	0.72241	0.792545	4.20142	0.698456	0.752844	0.841899	0.80114	0.74686	0.244317	0.710287	0.801338	0.731055	0.855449	0.640196	0.679737	0.771451	0.685281
818597	13.6433				0.645483	0.73517	0.789703	0.64808	0.697955	0.65639	0.656591	0.769024	0.795492	0.658351	0.755565	0.762355	0.769441	0.770979	0.75911	0.804141	0.876975	0.960262	0.675315	0.844301	0.872154	0.916943	0.576606	0.861107	0.882379	0.783941	0.78915	0.91465	0.727899	0.773476	3.75296	0.68623	0.757945	0.808558	0.778873	0.76796	0.25261	0.698596	0.775779	0.746577	0.849983	0.619385	0.682164	0.784333	0.698119
820597	13.6766				0.644639	0.728095	0.811139	0.636861	0.666244	0.664295	0.678562	0.751723	0.79804	0.696564	0.751564	0.776447	0.751089	0.755946	0.771702	0.767796	0.878065	0.876855	0.657203	0.877412	0.869598	0.91156	0.588564	0.852977	0.863172	0.790155	0.791194	0.846881	0.730605	0.76548	1.48489	0.708776	0.746093	0.829971	0.787297	0.748214	0.236278	0.729334	0.772639	0.745598	0.860378	0.622933	0.667308	0.779823	0.715063
822597	13.7099				0.650019	0.729852	0.77201	0.657037	0.692059	0.650286	0.661392	0.777454	0.771868	0.689907	0.722832	0.784556	0.770601	0.735268	0.769019	0.777785	0.887774	0.933358	0.661506	0.868781	0.862908	0.851876	0.603474	0.858981	0.881429	0.775893	0.796387	0.857725	0.718477	0.757576	0.843915	0.716908	0.726756	0.835612	0.804213	0.751093	0.238668	0.702984	0.748882	0.733145	0.825347	0.623291	0.670503	0.780066	0.679565
824597	13.7433				0.650642	0.706536	0.765823	0.670806	0.679687	0.657607	0.67513	0.752814	0.782573	0.674576	0.772864	0.772211	0.763175	0.733784	0.762242	0.747568	0.875176	1.33035	0.659105	0.865901	0.83548	0.853103	0.573652	0.850226	0.894799	0.781578	0.791941	0.830348	0.720915	0.745918	0.764549	0.696474	0.744064	0.832095	0.800946	0.746805	0.239216	0.712265	0.750602	0.753212	0.848624	0.637173	0.650318	0.754539	0.680903
826597	13.7766				0.641802	0.73521	0.772897	0.659236	0.650041	0.682001	0.695263	0.763467	0.753612	0.67695	0.74105	0.749413	0.750767	0.7339	0.773903	0.787936	0.884618	1.0826	0.665417	0.84954	0.846736	0.840617	0.583025	0.843673	0.884924	0.773306	0.797961	0.826595	0.700186	0.754976	0.7538	0.730222	0.747855	0.813415	0.788645	0.745344	0.232286	0.702843	0.759201	0.72218	0.833106	0.618801	0.661405	0.746845	0.707345
828597	13.81				0.641718	0.710444	0.760867	0.641849	0.695952	0.677742	0.690947	0.751724	0.777963	0.694304	0.773763	0.772991	0.880575	0.718983	0.750185	0.783889	0.881869	0.980269	0.667176	0.808288	0.871604	0.859665	0.593153	0.853411	0.935052	0.762677	0.778093	0.828732	0.7047	0.761215	0.738875	0.681125	0.743177	0.843599	0.781825	0.746514	0.243642	0.708364	0.767283	0.770806	0.840714	0.617906	0.685686	0.746046	0.691942
830597	13.8433				0.64424	0.706626	0.757548	0.650316	0.643483	0.67972	0.711844	0.75091	0.837224	0.684046	0.795979	0.77231	0.793319	0.740795	0.771655	0.801744	0.88634	1.09908	0.672253	0.849738	0.86443	0.848977	0.615147	0.851042	0.965672	0.784839	0.783927	0.828582	0.701399	0.734171	0.737557	0.701082	0.727745	0.857109	0.782874	0.808885	0.235002	0.699506	0.751326	0.731544	0.831084	0.649032	0.693171	0.757557	0.70104
832597	13.8766				0.639152	0.713043	0.777204	0.685904	0.688752	0.68437	0.717233	0.792454	0.795324	0.710886	0.799312	0.780558	0.779577	0.749208	0.741598	0.788369	0.870624	0.984459	0.674348	0.833385	0.853893	0.82622	0.61024	0.855298	0.980207	0.779086	0.785468	0.816786	0.704346	0.756559	0.72616	0.698922	0.750643	0.858663	0.781887	0.756223	0.242381	0.710799	0.775752	0.743854	0.861809	0.630709	0.685788	0.734138	0.725769
834597	13.91				0.645176	0.698979	0.778917	0.63785	0.657981	0.699663	0.737206	0.780263	0.81351	0.672981	0.795854	0.769936	0.756578	0.741378	0.769172	0.731154	0.887855	0.985924	0.666996	0.831945	0.867561	0.830396	0.643796	0.863388	1.05924	0.794339	0.770373	0.822476	0.746161	0.777024	0.731727	0.6963	0.733685	0.837653	0.788489	0.789003	0.231063	0.706326	0.750323	0.724764	0.860614	0.612591	0.679736	0.734625	0.724925
836597	13.9433				0.634376	0.723576	0.774587	0.659682	0.652671	0.673433	0.797964	0.763598	0.789795	0.69039	0.876253	0.781291	0.75184	0.753269	0.757853	0.749599	0.883618	0.898657	0.664716	0.818404	0.82952	0.852637	0.608151	0.836151	1.07568	0.783091	0.773889	0.835996	0.729645	0.783009	0.756897	0.684255	0.731049	0.807927	0.810409	0.73463	0.237159	0.704421	0.753971	0.737597	0.833016	0.622696	0.662428	0.745419	0.703666
838597	13.9766				0.634545	0.742693	0.778607	0.64702	0.658364	0.669263	0.990599	0.768857	0.801294	0.672242	0.987288	0.764011	0.752454	0.783259	0.761315	0.768271	0.883393	0.883715	0.664577	0.83895	0.839709	0.840496	0.625765	0.87574	1.27736	0.76414	0.775457	0.837155	0.729555	0.765474	0.755391	0.692991	0.740511	0.846186	0.78342	0.727011	0.232168	0.687194	0.735056	0.724743	0.840329	0.62497	0.670345	0.757286	0.703568
840597	14.0099				0.636915	0.750899	0.806249	0.65005	0.657225	0.714426	2.26545	0.772171	0.83381	0.683957	3.24462	0.940642	0.75104	0.805458	0.750728	0.781431	0.884583	0.877667	0.664573	0.848275	0.879926	0.840138	0.636908	0.844154	2.28244	0.770618	0.74837	0.832154	0.767648	0.769946	0.732155	0.67362	0.744054	0.844539	0.778557	0.743274	0.233308	0.694593	0.784895	0.741619	0.837847	0.609307	0.689516	0.763849	0.71611
842597	14.0433				0.636906	0.716024	0.767065	0.661491	0.677782	0.715163	3.81446	0.755239	0.770411	0.676463	3.52503	0.844511	0.777597	0.786558	0.754601	0.774226	0.878641	0.892117	0.671859	0.832244	0.919171	0.83976	0.641252	0.841105	2.88618	0.762707	0.771585	0.830289	0.792035	0.783584	0.75154	0.706729	0.743976	0.83628	0.819782	0.736754	0.236003	0.685577	0.792734	0.757777	0.843058	0.603129	0.700721	0.760642	0.686426
844597	14.0766				0.638581	0.729647	0.755573	0.661076	0.675139	0.659647	3.24126	0.785602	0.803897	0.694422	2.15268	0.808935	0.752151	0.744794	0.775325	0.776498	0.875513	0.846303	0.685516	0.862293	0.914476	0.80099	0.643069	0.850301	2.46272	0.765959	0.793524	0.826831	0.895822	0.808834	0.764022	0.716916	0.724537	0.830862	0.811446	0.740935	0.234452	0.707713	0.755567	0.736035	0.856965	0.63281	0.734405	0.77153	0.702702
846597	14.1099				0.641049	0.708082	0.722423	0.646143	0.657453	0.706017	2.03529	0.769769	0.784483	0.708879	1.0733	0.791146	0.763273	0.764171	0.758866	0.780645	0.886384	0.828717	0.673824	0.887164	0.87525	0.823973	0.64235	0.864044	1.72992	0.75787	0.811219	0.840159	0.789793	0.796775	0.742093	0.716164	0.722081	0.835433	0.819224	0.737821	0.239344	0.677335	0.735587	0.738802	0.834372	0.630098	0.687212	0.737095	0.693432
848597	14.1433				0.641858	0.72695	0.738416	0.672053	0.66596	0.648635	1.0235	0.795626	0.78919	0.691661	0.852281	0.80599	0.751922	0.743166	0.778107	0.773011	0.874012	0.8221	0.674042	0.855064	0.853869	0.841109	0.649547	0.836189	1.17869	0.755248	0.796271	0.841535	0.74838	1.57631	0.762416	0.691642	0.73808	0.82856	0.803207	0.739108	0.242839	0.713093	0.74547	0.742021	0.851792	0.615172	0.685716	0.768307	0.685344
850597	14.1766				0.641263	0.704665	0.748422	0.655575	0.644687	0.662378	0.7664	0.771578	0.79341	0.682077	0.777524	0.794977	0.783308	0.739733	0.748011	0.789292	0.866858	0.82135	0.666455	0.81371	0.826839	0.816484	0.650264	0.861899	0.942498	0.771672	0.794934	0.831407	0.724457	2.85856	0.751038	0.694137	0.753824	0.829274	0.80085	0.74487	0.234431	0.689729	0.7412	0.73143	0.857784	0.610681	0.68266	0.753224	0.721462
852597	14.2099				0.645155	0.69851	0.74166	0.649555	0.690621	0.671479	0.698927	0.785857	0.795969	0.69824	0.757778	0.810387	0.766928	0.751173	0.767949	0.76079	0.864118	0.8362	0.664275	0.869612	0.829172	0.826368	0.67109	0.855046	0.881682	0.776932	0.789113	0.816153	0.709429	2.04512	0.76451	0.709262	0.745864	0.843218	0.792613	0.740722	0.257302	0.693038	0.748277	0.75126	0.840917	0.602417	0.654985	0.746701	0.71744
854597	14.2433				0.64288	0.701828	0.716793	0.654065	0.677642	0.689414	0.652943	0.763139	0.760305	0.688612	0.74129	0.772832	0.755985	0.730737	0.754508	0.774769	0.884592	0.839796	0.674941	0.837603	0.818948	0.828434	0.672417	0.843512	0.834918	0.794504	0.800415	0.835902	0.704879	1.01758	0.738553	0.686709	0.732646	0.848752	0.797697	0.765496	0.240232	0.700534	0.752226	0.731445	0.86488	0.594705	0.692991	0.753331	0.7072
856597	14.2766				0.646039	0.707083	0.728789	0.717066	0.674902	0.669471	0.665529	0.763552	0.84918	0.688003	0.737665	0.771352	0.746731	0.725522	0.767394	0.770205	0.867134	0.857443	0.671857	0.825663	0.837209	0.823962	0.661427	0.842144	0.825046	0.7766	0.819435	0.852742	0.697984	0.80784	0.766445	0.671295	0.720197	0.811904	0.788735	0.782216	0.237336	0.676524	0.76777	0.742634	0.839752	0.612551	0.661276	0.74513	0.682313
858597	14.31				0.642469	0.70536	0.766222	0.655659	0.682664	0.650147	0.648328	0.800355	0.850378	0.674746	0.750111	0.779565	0.772485	0.742995	0.767309	0.819748	0.863344	0.852689	0.652448	0.866043	0.848046	0.820601	0.711205	0.862253	0.826172	0.770013	0.819084	0.843326	0.714278	0.740976	0.780614	0.680042	0.727162	0.82847	0.802129	0.74143	0.231669	0.684656	0.785755	0.764935	0.850439	0.625202	0.66705	0.800436	0.693317
860597	14.3433				0.639734	0.722831	0.767131	0.633364	0.678481	0.683498	0.635904	0.756787	0.878436	0.669576	0.750693	0.758451	0.756507	0.720794	0.749049	0.867178	0.869162	0.928357	0.6533	0.886393	0.824288	0.831621	0.924375	0.839546	0.831976	0.768941	0.812435	0.800907	0.702163	0.743305	0.757896	0.672952	0.721753	0.807447	0.806496	0.767831	0.226671	0.68317	0.753772	0.753653	0.845045	0.60264	0.647253	0.769905	0.708189
862597	14.3766				0.634416	0.722797	0.733619	0.673433	0.713758	0.695541	0.643605	0.782141	0.798968	0.697757	0.739877	0.757915	0.742632	0.73466	0.743005	0.835752	0.89717	0.909424	0.666515	0.851537	0.842608	0.832028	3.95549	0.85837	0.824456	0.780604	0.793553	0.838656	0.693515	0.7623	0.755914	0.700496	0.729936	0.807915	0.773351	0.750575	0.235779	0.692362	0.757981	0.716245	0.827792	0.612242	0.663755	0.721447	0.704222
864597	14.41				0.62916	0.705161	0.758789	0.653882	0.68464	0.68496	0.665527	0.741152	0.832798	0.68727	0.750285	0.760577	0.754551	0.722093	0.773008	0.843675	0.864206	0.85122	0.659451	0.863333	0.856303	0.843274	3.03503	0.849082	0.82034	0.781319	0.7923	0.85432	0.700728	0.728861	0.782416	0.677988	0.729204	0.823809	0.794784	0.737064	0.240164	0.684355	0.774759	0.747064	0.848485	0.612429	0.676447	0.743567	0.680948
866597	14.4433				0.633791	0.703865	0.71174	0.642652	0.693535	0.659449	0.642835	0.758166	0.862977	0.68539	0.745425	0.776321	0.755508	0.715528	0.740039	0.797792	0.867738	0.839689	0.659064	0.867828	0.824638	0.814923	1.18052	0.860505	0.827706	0.786483	0.776715	0.857493	0.699417	0.747243	0.757483	0.691794	0.735061	0.800536	0.787936	0.710589	0.229645	0.673917	0.771812	0.703099	0.854561	0.611529	0.676872	0.739056	0.694853
868597	14.4766				0.642549	0.690349	0.733318	0.633428	0.659128	0.751625	0.640272	0.765138	0.81695	0.699283	0.726097	0.75971	0.765495	0.744981	0.751133	0.823333	0.867613	0.945528	0.669266	0.819113	0.837244	0.793626	0.664512	0.816082	0.827295	0.784896	0.790012	0.85072	0.721027	0.732128	0.756195	0.68393	0.748091	0.818825	0.802229	0.743901	0.239468	0.678799	0.750185	0.707282	0.82793	0.601838	0.682745	0.757835	0.718637
870597	14.5099				0.637531	0.704833	0.761167	0.670136	0.654019	0.674799	0.620047	0.784392	0.826714	0.674313	0.746167	0.806704	0.75063	0.743769	0.744412	0.867639	0.870054	0.94784	0.664979	0.862835	0.855238	0.782002	0.617153	0.893496	0.839757	0.789366	0.771694	1.1674	0.712	0.762776	0.79218	0.670567	0.740058	0.82103	0.779435	0.736616	0.230735	0.669854	0.825997	0.707461	0.846737	0.625134	0.672048	0.761063	0.69159
872597	14.5433				0.639036	0.711247	0.725231	0.676684	0.671078	0.720982	0.669893	0.783164	0.837917	0.675257	0.72955	0.76779	0.780613	0.723288	0.758382	0.886892	0.877042	0.841181	0.666579	0.86136	0.844805	0.824525	0.607547	0.84819	0.881723	0.777243	0.775988	2.42394	0.745231	0.734512	0.814234	0.694206	0.738612	0.820566	0.781959	0.737683	0.241254	0.710173	0.772884	0.74237	0.841697	0.612379	0.664817	0.776113	0.686546
874597	14.5766				0.637247	0.699645	0.731693	0.705129	0.673356	0.68966	0.668741	0.747107	0.799938	0.683096	0.732749	0.756076	0.7402	0.734814	0.748904	0.895695	0.866832	0.849011	0.669873	0.838093	0.818847	0.831095	0.572412	0.842592	0.839915	0.807829	0.774473	2.02774	0.736157	0.749069	0.931194	0.707882	0.812623	0.821033	0.787402	0.728829	0.244166	0.672967	0.751917	0.731954	0.832024	0.600129	0.679912	0.763312	0.713505
876597	14.6099				0.635865	0.69954	0.744163	0.753709	0.675889	0.744891	0.661852	0.774331	0.794195	0.669295	0.750404	0.774989	0.754515	0.713055	0.768669	0.963021	0.872925	0.832289	0.659548	0.857537	0.855998	0.786742	0.581581	0.868145	0.824605	0.799743	0.767601	1.14414	0.73145	0.781581	4.1424	0.684328	0.740496	0.810588	0.767222	0.731684	0.23954	0.676015	0.785936	0.755097	0.841102	0.602927	0.645158	0.78053	0.701242
878597	14.6433				0.629814	0.706644	0.758305	0.746423	0.678138	0.678504	0.639139	0.74698	0.793882	0.677931	0.735664	0.771806	0.746198	0.733995	0.772431	0.952678	0.86435	0.853494	0.681413	0.861488	0.844588	0.808898	0.579557	0.840534	0.855713	0.785129	0.788557	0.860934	0.712394	0.746774	3.46039	0.705021	0.705395	0.807518	0.78772	0.772012	0.247852	0.70633	0.724463	0.736592	0.847927	0.589607	0.679798	0.757909	0.704199
880597	14.6766				0.638925	0.729367	0.738101	2.25048	0.709798	0.713893	0.64638	0.761699	0.779461	0.669606	0.725943	0.758246	0.759559	0.743407	0.753732	1.16699	0.868038	0.86765	0.670294	0.84092	0.805026	0.814311	0.59336	0.854552	0.844261	0.763979	0.773809	0.792622	0.722112	0.727219	1.37427	0.659118	0.756173	0.813235	0.791335	0.758447	0.241858	0.684879	0.792094	0.745513	0.845572	0.615798	0.661788	0.758843	0.711796
882597	14.7099				0.632984	0.740228	0.739813	3.70005	0.74428	0.703591	0.682155	0.774011	0.785458	0.680661	0.725295	0.774226	0.763239	0.757557	0.761285	1.54894	0.871895	0.82829	0.687581	0.876006	0.809045	0.816085	0.570672	0.870432	0.875734	0.785081	0.768876	0.789154	0.693299	0.737022	0.830747	0.691225	0.731557	0.81164	0.789781	0.752125	0.245671	0.688472	0.760304	0.736146	0.835621	0.599683	0.679906	0.757522	0.703806
884597	14.7433				0.636142	0.737243	0.734713	2.28881	0.695174	0.674547	0.654665	0.761743	0.804231	0.683221	0.741928	0.782389	0.763241	0.768438	0.780111	3.33487	0.90574	0.829116	0.659554	0.834601	0.833484	0.81936	0.575756	0.858382	0.885268	0.776254	0.781828	0.797245	0.690348	0.724844	0.768861	0.690182	0.715564	0.82239	0.789574	0.762166	0.24421	0.686664	0.740891	0.740587	0.853568	0.593173	0.672331	0.748785	0.712298
886597	14.7766				0.631667	0.716327	0.727762	0.995606	0.675135	0.70804	0.64546	0.786583	0.795839	0.673325	0.727391	0.741134	0.768599	0.748093	0.784684	2.74445	0.888034	0.800124	0.668616	0.839821	0.827427	0.809755	0.59256	0.804678	0.87639	0.771041	0.764566	0.791406	0.686182	0.744316	0.745784	0.679726	0.681	0.801327	0.780414	0.769861	0.237745	0.696816	0.766424	0.72517	0.834578	0.602181	0.693527	0.751844	0.707538
888597	14.81				0.64219	0.703771	0.737581	0.707385	0.651571	0.698865	0.641837	0.75923	0.867417	0.695437	0.702143	0.763044	0.769937	0.723872	0.750634	1.29912	0.867709	0.804876	0.663089	0.853721	0.839835	0.830372	0.585039	0.838521	0.941136	0.780135	0.753597	0.810015	0.68589	0.736097	0.748742	0.693393	0.756564	0.83676	0.802443	0.76641	0.233198	0.689085	0.767705	0.750912	0.847925	0.61976	0.686518	0.765735	0.709075
890597	14.8433				0.632272	0.719723	0.752883	0.670057	0.678727	0.693043	0.648986	0.757369	0.884788	0.694738	0.739629	0.89296	0.743117	0.744346	0.755967	0.835125	0.882745	0.807476	0.654423	0.845521	0.825828	0.822321	0.578405	0.819376	0.946153	0.771113	0.790236	0.783686	0.7038	0.732033	0.735977	0.684922	0.778151	0.831247	0.809733	0.761283	0.237394	0.681356	0.797136	0.732657	0.849284	0.621939	0.670192	0.787928	0.705207
892597	14.8766				0.632315	0.707632	0.742386	0.649758	0.671889	0.649584	0.621107	0.778375	0.984366	0.691309	0.730475	0.804164	0.759273	0.757839	0.752731	0.781694	0.849617	0.806024	0.657705	0.849264	0.858966	0.820482	0.57735	0.818815	0.934065	0.747722	0.790107	0.778624	0.682137	0.726608	0.706054	0.69465	0.749941	0.817594	0.808523	0.741113	0.242823	0.680164	0.756526	0.738927	0.840051	0.60015	0.676828	0.766144	0.711669
894597	14.91				0.638407	0.728263	0.730385	0.642668	0.670938	0.684461	0.638065	0.768429	1.0612	0.687999	0.727252	0.780856	0.758434	0.736522	0.738025	0.750299	0.866236	0.811356	0.65748	0.85424	0.841933	0.823531	0.598246	0.824264	0.958123	0.773309	0.782397	0.782273	0.686711	0.75533	0.722378	0.688757	0.74394	0.819227	0.793822	0.739167	0.241043	0.700788	0.76657	0.72469	0.829945	0.589654	0.697953	0.752234	0.718093
896597	14.9433				0.634589	0.741141	0.71689	0.639367	0.659826	0.657023	0.635263	0.763954	1.24857	0.679996	0.727677	0.772077	0.791482	0.745206	0.752182	0.751068	0.856278	0.848087	0.660597	0.805597	0.811843	0.798691	0.601284	0.804143	0.997975	0.759786	0.799069	0.783902	0.686818	0.721663	0.699173	0.681624	0.694181	0.809298	0.803697	0.746227	0.233955	0.696779	0.781989	0.736509	0.864946	0.607681	0.671671	0.782697	0.755691
898651	14.9775				0.630205	0.690257	0.726069	0.644266	0.666353	0.677618	0.62486	0.763529	2.3514	0.678907	0.740285	0.77638	0.773705	0.723744	0.75173	0.721698	0.878524	0.828835	0.667525	0.86701	0.827695	0.789818	0.589432	0.824582	1.02815	0.753759	0.795734	0.793962	0.690115	0.722664	0.735751	0.685276	0.721864	0.817346	0.802988	0.738555	0.232891	0.682809	0.754941	0.750561	0.846665	0.618953	0.686349	0.784358	0.700656
900651	15.0108				0.631351	0.713308	0.738605	0.631512	0.647926	0.696612	0.63526	0.790599	4.42325	0.715574	0.77497	0.770815	0.806092	0.751304	0.75134	0.733365	0.861683	0.896163	0.646984	0.839707	0.834161	0.81805	0.591247	0.849683	1.12671	0.748245	0.792849	0.783371	0.689639	0.729052	0.722098	0.690177	0.742518	0.825093	0.789462	0.745651	0.240055	0.691179	0.753197	0.743778	0.862771	0.594477	0.679821	0.755744	0.686751
902651	15.0442				0.639273	0.700224	0.745902	0.651185	0.635885	0.671195	0.616573	0.788135	3.34153	0.680003	0.748639	0.773295	0.783022	0.717765	0.766316	0.719318	0.840966	0.845788	0.683459	0.80847	0.868009	0.821556	0.586122	0.874233	1.84966	0.76094	0.75544	0.797561	0.73164	0.717707	0.736548	0.696637	0.748784	0.856376	0.795464	0.765717	0.228859	0.678308	0.767354	0.743215	0.868612	0.611919	0.697231	0.796126	0.716417
904651	15.0775				0.627999	0.713602	0.728874	0.660858	0.691962	0.663982	0.617187	0.748661	1.5318	0.687573	0.731675	0.758407	0.775512	0.750977	0.750456	0.738173	0.863593	0.846268	0.663571	0.852932	0.914736	0.827848	0.617564	0.818503	2.93276	0.7558	0.766384	0.786673	0.787467	0.758756	0.760374	0.68056	0.728384	0.847737	0.804983	0.760153	0.227731	0.701955	0.777614	0.747467	0.856733	0.596846	0.715544	0.751232	0.739769
906651	15.1108				0.637549	0.731064	0.716513	0.658637	0.65988	0.661876	0.631909	0.775176	0.905077	0.666761	0.72865	0.751395	0.759001	0.733321	0.763334	0.727115	0.863351	0.960331	0.650584	0.838931	0.896268	0.798928	0.573485	0.825248	2.56398	0.760825	0.780411	0.7956	0.781039	0.728313	0.780165	0.675476	0.78816	0.84692	0.804494	0.760452	0.238162	0.677993	0.761655	0.734271	0.847716	0.620693	0.664343	0.773873	0.719856
908651	15.1442				0.62576	0.716953	0.720855	0.61998	0.658699	0.674881	0.678366	0.785229	0.828712	0.650029	0.751513	0.735984	0.757597	0.731335	0.735916	0.731654	0.852008	0.96913	0.665469	0.821661	0.885124	0.812272	0.600314	0.837072	1.90168	0.792057	0.781751	0.801726	0.720521	0.741166	0.727957	0.691632	0.723635	0.840264	0.831508	0.811817	0.235257	0.688191	0.718987	0.719899	0.873723	0.605884	0.680604	0.748283	0.729614
910651	15.1775				0.634466	0.714898	0.716663	0.6438	0.665021	0.658654	0.681467	0.766003	0.784932	0.672049	0.704474	0.750315	0.755648	0.721932	0.763648	0.739757	0.852283	0.842156	0.664917	0.845922	0.847742	0.820223	0.565959	0.805065	1.22797	0.788712	0.759221	0.806044	0.722301	0.724661	0.72385	0.683018	0.741191	0.843293	0.808072	0.75244	0.24104	0.683101	0.750429	0.723316	0.848728	0.602244	0.680635	0.753321	0.732278
912651	15.2109				0.636121	0.695369	0.706166	0.637273	0.64812	0.700718	0.627735	0.805002	0.790085	0.665302	0.714776	0.790214	0.749651	0.720052	0.763965	0.738682	0.863087	0.858023	0.672541	0.811795	0.838294	0.796695	0.585346	0.850294	0.934956	0.76852	0.774443	0.816444	0.680421	0.731127	0.721264	0.684956	0.816529	0.837078	0.803919	0.815633	0.240259	0.684826	0.753843	0.746136	0.846602	0.596007	0.674245	0.745977	0.715805
914651	15.2442				0.628673	0.701988	0.711464	0.631087	0.645639	0.674381	0.649007	0.790307	0.746319	0.65098	0.728838	0.764365	0.753487	0.765462	0.753317	0.740909	0.845514	0.865472	0.66737	0.864966	0.811243	0.790567	0.60627	0.823464	0.861675	0.758448	0.763086	0.793231	0.680424	0.720958	0.715688	0.688045	0.746369	0.833887	0.821771	0.7849	0.237488	0.691158	0.738395	0.726975	0.844281	0.588966	0.666804	0.756921	0.748625
916651	15.2775				0.634162	0.706961	0.725867	0.627599	0.64912	0.681863	0.618464	0.761246	0.777228	0.683662	0.738746	0.779382	0.789572	0.724691	0.738637	0.735852	0.853469	0.86606	0.650717	0.851838	0.823918	0.802334	0.603307	0.828984	0.828629	0.777189	0.809782	0.799384	0.706581	0.719781	0.705674	0.671524	0.737418	0.839145	0.796141	0.748873	0.246063	0.694806	0.737074	0.739868	0.854994	0.616741	0.684982	0.764428	0.719504
918651	15.3109				0.622261	0.734915	0.697352	0.618896	0.641198	0.690998	0.619418	0.789781	0.781848	0.675099	0.720788	0.758805	0.759764	0.700289	0.761122	0.72888	0.846637	0.856323	0.642879	0.88199	0.808808	0.788411	0.58482	0.840759	0.803701	0.76005	0.801973	0.783496	0.692672	0.734833	0.711574	0.687278	0.693736	0.831064	0.79665	0.747342	0.241903	0.665836	0.743853	0.74514	0.854552	0.612774	0.680843	0.729478	0.710218
920651	15.3442				0.63911	0.690017	0.716901	0.635708	0.691303	0.661478	0.650753	0.777897	0.747174	0.667007	0.757452	0.767479	0.76431	0.73231	0.755751	0.717905	0.852047	0.805161	0.667783	0.833324	0.833842	0.771833	0.576288	0.815975	0.802218	0.785014	0.810992	0.788567	0.673615	0.745549	0.729122	0.700561	0.762525	0.829956	0.799111	0.76136	0.238953	0.688599	0.752155	0.715655	0.861527	0.60906	0.679321	0.752179	0.70937
922651	15.3775				0.63394	0.737853	0.723352	0.617785	0.676309	0.679211	0.653781	0.789482	0.750065	0.673793	0.710758	0.767469	0.748739	0.720673	0.756094	0.748634	0.853446	0.812737	0.667384	0.82658	0.81989	0.802606	0.567581	0.817984	0.792882	0.762243	0.787355	0.807911	0.670421	0.736174	0.744665	0.67503	0.749796	0.83073	0.804054	0.740468	0.24072	0.691589	0.742145	0.728542	0.86091	0.616236	0.688717	0.774176	0.716519
924651	15.4108				0.642475	0.711552	0.722613	0.648375	0.647045	0.662299	0.662392	0.786766	0.774782	0.663834	0.718194	0.76564	0.754369	0.729171	0.756344	0.736916	0.865099	0.841017	0.65179	0.834781	0.820791	0.782042	0.606413	0.824457	0.792596	0.756767	0.791278	0.820113	0.671167	0.738896	0.732032	0.712235	0.737653	0.847349	0.807392	0.755847	0.239609	0.692728	0.735179	0.731845	0.844	0.622771	0.668692	0.756136	0.701172
926651	15.4442				0.63603	0.717291	0.710089	0.646417	0.65092	0.666189	0.631876	0.763474	0.736999	0.655598	0.706647	0.755191	0.766922	0.723885	0.757469	0.736838	0.848545	0.826573	0.673992	0.84943	0.806558	0.80484	0.636608	0.841596	0.81587	0.749855	0.78117	0.809368	0.680195	0.740516	0.746591	0.704077	0.719548	0.827717	0.801144	0.745012	0.227838	0.688658	0.753909	0.737989	0.830989	0.615956	0.67279	0.766048	0.714033
928651	15.4775				0.636853	0.720703	0.697707	0.614207	0.630108	0.672841	0.640567	0.789786	0.781119	0.676208	0.709069	0.782065	0.76026	0.727015	0.746947	0.728562	0.850826	0.83338	0.654929	0.832954	0.814764	0.78568	0.611375	0.806062	0.805011	0.743034	0.822726	0.873102	0.675729	0.713486	0.732246	0.70169	0.726003	0.794567	0.793637	0.743324	0.230371	0.702359	0.740995	0.715626	0.842825	0.635843	0.659043	0.785766	0.715087
930651	15.5108				0.638753	0.696325	0.732196	0.626787	0.671541	0.671089	0.614144	0.771404	0.745682	0.666447	0.720659	0.790749	0.780026	0.720041	0.761295	0.758585	0.855869	0.828374	0.648075	0.851727	0.81903	0.825091	0.590451	0.842446	0.786673	0.795494	0.822958	0.865232	0.6713	0.723994	0.718441	0.726655	0.733056	0.829477	0.804377	0.779827	0.228368	0.683263	0.778909	0.735857	0.834059	0.595122	0.671201	0.761735	0.689496
932651	15.5442				0.629098	0.737996	0.721941	0.643543	0.632014	0.66696	0.643732	0.75917	0.795919	0.664203	0.722785	0.785213	0.756565	0.726741	0.750096	0.735142	0.869418	0.951999	0.647015	0.838637	0.814652	0.793967	0.588588	0.808313	0.777741	0.761775	0.799074	0.975364	0.677272	0.70432	0.710399	0.687264	0.751531	0.81821	0.792653	0.770611	0.236747	0.680465	0.75827	0.739663	0.82811	0.609483	0.660293	0.764994	0.737346
934651	15.5775				0.640836	0.763821	0.697032	0.62749	0.676666	0.671224	0.67187	0.747595	0.785393	0.680933	0.706978	0.817588	0.764975	0.722171	0.75281	0.726488	0.853435	0.835737	0.664688	0.844425	0.830388	0.812445	0.591731	0.841761	0.784673	0.757744	0.783088	2.28172	0.722411	0.743507	0.711945	0.698884	0.734878	0.853596	0.794439	0.752736	0.242852	0.690124	0.747564	0.732444	0.848088	0.604992	0.68903	0.77095	0.699635
936651	15.6108				0.623673	0.776853	0.71648	0.605598	0.64263	0.647047	0.650588	0.763555	0.801108	0.677676	0.722592	0.796802	0.764046	0.715013	0.764641	0.730071	0.843823	0.829572	0.654777	0.823129	0.800097	0.806925	0.58817	0.834038	0.783826	0.735338	0.780095	2.0906	0.709015	0.725856	0.717286	0.705609	0.743744	0.826875	0.82006	0.745986	0.233205	0.687634	0.775695	0.734612	0.836413	0.585874	0.6796	0.751589	0.718738
938651	15.6442				0.629663	0.757417	0.719668	0.621924	0.659967	0.689458	0.655235	0.753631	0.770969	0.650363	0.722225	0.760662	0.760837	0.745159	0.748484	0.718283	0.833895	0.830781	0.647559	0.852961	0.809627	0.785855	0.555807	0.84292	0.783574	0.766552	0.781067	1.20487	0.659227	0.723127	0.714773	0.677985	0.69573	0.825782	0.92395	0.757394	0.239527	0.683406	0.740692	0.741111	0.817481	0.623836	0.656886	0.744456	0.698621
940651	15.6775				0.631335	0.726351	0.707203	0.646026	0.661385	0.665037	0.68385	0.756363	0.750878	0.667909	0.723211	0.790548	0.737531	0.748426	0.740086	0.720196	0.850922	0.829707	0.663465	0.872602	0.795342	0.824094	0.589066	0.850722	0.807717	0.769982	0.772347	0.840474	0.660607	0.744001	0.709639	0.701552	0.707836	0.817433	1.22035	0.759685	0.239135	0.690834	0.735176	0.74814	0.856012	0.599975	0.672927	0.779423	0.705127
942651	15.7109				0.628718	0.728498	0.703252	0.643516	0.658597	0.657483	0.661164	0.77251	0.736105	0.658055	0.731226	0.785736	0.746937	0.721383	0.7405	0.726685	0.851325	0.818659	0.660423	0.825345	0.792164	0.789724	0.582827	0.843297	0.841409	0.770252	0.750766	0.804039	0.668446	0.721368	0.734349	0.665234	0.722729	0.820733	0.874944	0.732864	0.229951	0.687057	0.728207	0.708406	0.852284	0.588703	0.706534	0.75125	0.704166
944651	15.7442				0.631513	0.728535	0.728976	0.637962	0.673412	0.677347	0.645587	0.787335	0.784441	0.675184	0.71685	0.774765	0.779095	0.722945	0.775022	0.729184	0.85857	0.835703	0.663088	0.820296	0.818891	0.807111	0.587904	0.849626	0.816335	0.779866	0.758903	0.793751	0.673807	0.723585	0.700292	0.70359	0.758069	0.829785	1.17031	0.754218	0.239492	0.689945	0.734964	0.734821	0.855883	0.578965	0.664167	0.760115	0.706391
946651	15.7775				0.63229	0.691164	0.712703	0.614729	0.68231	0.662064	0.602024	0.738514	0.771755	0.664702	0.713207	0.768888	0.758544	0.748562	0.761592	0.729469	0.853733	0.846884	0.671521	0.821641	0.805941	0.791148	0.571005	0.824834	0.832675	0.779224	0.770865	0.784708	0.675931	0.74152	0.71083	0.682736	0.734679	0.825946	0.901977	0.72111	0.234351	0.682335	0.739811	0.710397	0.85695	0.583009	0.663708	0.747422	0.696567
948651	15.8109				0.636748	0.704237	0.709114	0.635508	0.629712	0.667862	0.658486	0.771587	0.759193	0.683311	0.740644	0.773959	0.762295	0.741665	0.748934	0.742118	0.843178	0.845074	0.651071	0.805823	0.805288	0.793729	0.551012	0.841449	0.810668	0.758624	0.755856	0.766865	0.673689	0.69407	0.742498	0.693175	0.724007	0.811052	0.832591	0.736652	0.23239	0.686139	0.757828	0.730692	0.853783	0.59642	0.66984	0.752188	0.726808
950651	15.8442				0.623863	0.726281	0.713307	0.619418	0.639425	0.641711	0.650061	0.760773	0.756172	0.672623	0.710119	0.752847	0.756017	0.712655	0.734377	0.728238	0.836309	0.893683	0.669257	0.828283	0.802623	0.77669	0.584224	0.829541	0.837644	0.781525	0.783869	0.782658	0.659697	0.723181	0.728662	0.71286	0.718696	0.814772	0.817513	0.749123	0.231851	0.672186	0.738877	0.695987	0.816161	0.569305	0.688745	0.770875	0.713784
952651	15.8775				0.628137	0.717213	0.728887	0.628471	0.657776	0.654002	0.665719	0.731078	0.749489	0.658086	0.704194	0.776371	0.772046	0.759632	0.761938	0.727605	0.846807	0.901208	0.656668	0.833145	0.80145	0.806948	0.570166	0.859385	0.840096	0.750093	0.769688	0.768683	0.663624	0.731168	0.756085	0.6982	0.751743	0.818914	0.80232	0.725089	0.241847	0.682118	0.723459	0.746438	0.820688	0.583568	0.676607	0.750448	0.715938
954651	15.9108				0.631855	0.702915	0.707087	0.613423	0.653845	0.706662	0.637322	0.74689	0.775265	0.65915	0.71326	0.768701	0.853093	0.732799	0.726657	0.705271	0.841676	0.867686	0.646333	0.840165	0.81352	0.78623	0.590745	0.824319	0.800479	0.814742	0.796493	0.765544	0.676737	0.72121	0.725269	0.695464	0.718813	0.834109	0.788227	0.74863	0.243706	0.713305	0.723797	0.740432	0.849272	0.614737	0.672796	0.745386	0.676332
956651	15.9442				0.630494	0.698358	0.715868	0.666955	0.654272	0.690752	0.606806	0.761399	0.728197	0.668931	0.720571	0.754626	0.764654	0.729527	0.768761	0.717047	0.842329	0.882632	0.656523	0.834212	0.825876	0.79984	0.609268	0.877761	0.800412	0.873321	0.762819	0.755541	0.674055	0.695843	0.744572	0.673283	0.723367	0.824149	1.09709	0.740106	0.234362	0.69642	0.765381	0.728553	0.840365	0.593048	0.675937	0.76683	0.701438
958651	15.9775				0.632819	0.697207	0.705735	0.659247	0.669686	0.660078	0.60818	0.792757	0.769278	0.671982	0.724987	0.768059	0.769957	0.75968	0.745909	0.718422	0.829344	0.895162	0.648197	0.874597	0.82017	0.795261	0.585836	0.856392	0.782867	1.25444	0.766569	0.768411	0.686555	0.701981	0.728016	0.656687	0.69193	0.827876	0.867867	0.714967	0.232243	0.697532	0.752125	0.722278	0.859281	0.590479	0.661395	0.758554	0.67719
960651	16.0109				0.62929	0.703752	0.733604	0.634065	0.654899	0.686191	0.63515	0.770636	0.758897	0.668113	0.732602	0.771377	0.755589	0.730109	0.772485	0.722704	0.844022	0.887281	0.655266	0.877309	0.827139	0.791371	0.608026	0.875776	0.778784	2.60564	0.776239	0.756499	0.679119	0.724329	0.732463	0.693387	0.73574	0.802322	0.811938	0.718457	0.23521	0.700999	0.786646	0.726175	0.844899	0.58376	0.690566	0.785743	0.717286
962651	16.0442				0.632535	0.68668	0.701885	0.634667	0.652548	0.643926	0.626773	0.76275	0.766285	0.66607	0.72321	0.7803	0.756676	0.724564	0.753609	0.725554	0.847403	0.842425	0.65363	0.856803	0.805681	0.804739	0.644665	0.849768	0.762276	1.95496	0.765208	0.756928	0.679146	0.713473	0.713839	0.671354	0.711136	0.807996	0.818747	0.730325	0.232501	0.686989	0.754904	0.732956	0.863322	0.58012	0.672753	0.757539	0.700699
964651	16.0775				0.632812	0.691348	0.713507	0.643349	0.639651	0.66834	0.629898	0.763831	0.768794	0.658388	0.735541	0.810339	0.750945	0.705897	0.747921	0.736497	0.847933	0.857951	0.66037	0.885624	0.811315	0.794315	0.62053	0.829329	0.770989	1.04446	0.785364	0.788519	0.678632	0.722724	0.712158	0.702186	0.734837	0.807792	0.80434	0.727337	0.231214	0.681232	0.737539	0.737052	0.832177	0.57986	0.692174	0.781168	0.717319
966651	16.1108				0.635919	0.726684	0.708411	0.637377	0.652183	0.636991	0.644312	0.770752	0.766642	0.65144	0.735778	0.78231	0.741064	0.728223	0.764527	0.718509	0.837132	0.838637	0.665217	0.835559	0.805977	0.80595	0.664253	0.840139	0.783613	0.831548	0.773248	0.752867	0.656484	0.739967	0.734886	0.689878	0.703807	0.810825	0.800089	0.758512	0.238495	0.686474	0.748216	0.751235	0.853023	0.584287	0.675249	0.768179	0.702929
968651	16.1442				0.625368	0.71869	0.7137	0.630555	0.661441	0.691485	0.638616	0.745927	0.743939	0.66768	0.732503	0.762523	0.73855	0.726484	0.7445	0.732021	0.852261	0.88149	0.655815	0.855268	0.819269	0.775378	0.607965	0.841983	0.780677	0.764519	0.800464	0.750916	0.667624	0.696929	0.736561	0.707535	0.746469	0.818468	0.781738	0.73785	0.235901	0.663409	0.731751	0.751527	0.859799	0.605311	0.687051	0.773779	0.705479
970651	16.1775				0.617734	0.703916	0.700213	0.629759	0.65594	0.655783	0.644023	0.748219	0.738648	0.667966	0.704504	0.742344	0.732092	0.715109	0.747025	0.727532	0.858307	0.846861	0.652288	0.861346	0.7916	0.77446	0.591615	0.840534	0.795799	0.754174	0.775702	0.773349	0.674934	0.721034	0.704804	0.687997	0.708902	0.821833	0.784809	0.718893	0.236513	0.665245	0.73044	0.739443	0.845168	0.603329	0.658144	0.765839	0.699774
972651	16.2109				0.625836	0.701061	0.715736	0.594832	0.648443	0.690476	0.6238	0.77438	0.770597	0.656515	0.731834	0.768733	0.718846	0.719732	0.745384	0.758557	0.83149	0.809026	0.664057	0.870107	0.816651	0.784606	0.625257	0.803525	0.759298	0.732389	0.752274	0.782584	0.665404	0.715676	0.712702	0.674118	0.728001	0.809765	0.774117	0.70917	0.230551	0.66937	0.737111	0.738127	0.84253	0.598431	0.669502	0.781264	0.706343
974651	16.2442				0.624589	0.701028	0.698421	0.661105	0.641154	0.636777	0.649618	0.762344	0.75861	0.6586	0.717254	0.7673	0.733363	0.743747	0.743892	0.723873	0.852915	0.880626	0.653876	0.858246	0.813374	0.788586	0.680327	0.851047	0.787261	0.730953	0.777587	0.775476	0.67051	0.73085	0.731282	0.693994	0.711121	0.816519	0.775584	0.754053	0.225622	0.682088	0.748698	0.729587	0.850164	0.591649	0.692782	0.767299	0.706487
976651	16.2775				0.627148	0.718025	0.701329	0.60727	0.642764	0.665935	0.631152	0.771693	0.750605	0.664543	0.70655	0.761546	0.740785	0.743727	0.737003	0.733202	0.868098	0.824562	0.638973	0.859148	0.816956	0.784709	0.691478	0.86035	0.803945	0.740597	0.74537	0.759403	0.661072	0.733998	0.716808	0.693951	0.758279	0.819187	0.792903	0.735608	0.225863	0.658811	0.786355	0.698966	0.85661	0.586876	0.653395	0.748958	0.698139
978651	16.3108				0.634791	0.733554	0.71712	0.618787	0.648269	0.689575	0.642811	0.78188	0.780248	0.677278	0.743366	0.768743	0.735119	0.704834	0.742641	0.711504	0.840447	0.828413	0.653852	0.809012	0.795805	0.771565	0.685651	0.869086	0.829667	0.750985	0.75134	0.783366	0.663581	0.72652	0.709532	0.693153	0.763909	0.822424	0.798852	0.717182	0.233326	0.676135	0.811027	0.742431	0.841721	0.613742	0.685094	0.768724	0.716706
980651	16.3442				0.627397	0.739456	0.742515	0.629383	0.639488	0.698137	0.648284	0.776425	0.724602	0.671174	0.74721	0.758068	0.734344	0.736694	0.73868	0.723528	0.836942	0.888921	0.663507	0.824345	0.791812	0.785405	0.650757	0.874052	0.813819	0.730607	0.746813	0.766438	0.665294	0.716731	0.728189	0.695131	0.710288	0.824362	0.811838	0.722772	0.236932	0.681302	0.797559	0.714289	0.832909	0.593458	0.680625	0.7875	0.670726
982651	16.3775				0.62987	0.711171	0.729573	0.63348	0.636184	0.695834	0.662121	0.738098	0.763416	0.669258	0.738478	0.76238	0.737276	0.713918	0.734916	0.715804	0.83956	0.904208	0.662297	0.860138	0.798949	0.771302	0.643047	0.817083	0.830468	0.749832	0.757824	0.761234	0.664533	0.732531	0.72025	0.685534	0.704043	0.808168	0.80461	0.724676	0.230927	0.686678	0.792307	0.69469	0.862686	0.595979	0.665499	0.769546	0.702169
984651	16.4108				0.636852	0.72135	0.712888	0.640338	0.657464	0.681434	0.657021	0.768123	0.763171	0.677399	0.714212	0.759668	0.756815	0.729473	0.73788	0.724437	0.856632	0.838483	0.653686	0.843404	0.800395	0.799259	0.632658	0.834668	0.807878	0.749493	0.735727	0.799774	0.663481	0.749985	0.744221	0.699086	0.731477	0.812305	0.774043	0.718686	0.230153	0.672996	0.782947	0.73396	0.868941	0.586646	0.648232	0.75644	0.696275
986651	16.4442				0.628971	0.69055	0.720554	0.638062	0.637776	0.64629	0.605211	0.746099	0.736131	0.653851	0.701943	0.76209	0.745039	0.70968	0.739106	0.726752	0.849635	1.0072	0.648609	0.870976	0.781581	0.788365	0.651238	0.827038	0.826345	0.750238	0.7387	0.789761	0.656217	0.712874	0.682983	0.670871	0.708794	0.815968	0.792041	0.737249	0.238089	0.693522	0.750487	0.70711	0.834762	0.605515	0.657564	0.744082	0.667247
988651	16.4775				0.622253	0.721123	0.721342	0.640052	0.646445	0.676691	0.616084	0.807138	0.763891	0.674047	0.711893	0.738451	0.755862	0.694468	0.750114	0.71259	0.847866	0.89811	0.651822	0.881961	0.803767	0.788311	0.5825	0.844432	0.82787	0.732369	0.762233	0.800438	0.672169	0.710704	0.726826	0.677698	0.724311	0.805848	0.783802	0.734215	0.235594	0.69092	0.764632	0.704739	0.838362	0.575189	0.661825	0.753004	0.707566
990651	16.5109				0.623299	0.703873	0.721733	0.685682	0.65865	0.661369	0.637026	0.776884	0.722484	0.672382	0.712579	0.758123	0.732474	0.704754	0.753442	0.713623	0.826504	0.853597	0.647978	0.900519	0.808563	0.770957	0.593615	0.839123	0.830151	0.741228	0.751624	0.788292	0.653986	0.709382	0.709004	0.686717	0.730902	0.799758	0.793292	0.733998	0.231097	0.688191	0.746239	0.72801	0.852512	0.599968	0.671758	0.776343	0.726263
992651	16.5442				0.634339	0.738983	0.685937	0.703339	0.643434	0.693076	0.65988	0.847612	0.741446	0.705321	0.724965	0.747977	0.737819	0.695538	0.748486	0.699331	0.860174	0.836979	0.669797	0.863123	0.820889	0.783764	0.552975	0.842647	0.81884	0.73754	0.762785	0.803279	0.6692	0.723146	0.759198	0.701609	0.740139	0.832306	0.784324	0.729967	0.237374	0.686701	0.743896	0.719606	0.850238	0.602227	0.662357	0.768662	0.688033
994651	16.5775				0.630314	0.712047	0.717868	0.662619	0.649323	0.654136	0.667059	0.813385	0.734714	0.674547	0.771036	0.744349	0.732637	0.701408	0.738083	0.732334	0.846812	0.825571	0.665476	0.868867	0.810366	0.78073	0.575186	0.829682	0.798774	0.722892	0.743304	0.838541	0.65517	0.734528	0.70612	0.682138	0.728479	0.825069	0.781435	0.73372	0.230908	0.70836	0.749279	0.705397	0.833951	0.615834	0.660273	0.757954	0.704997
996651	16.6108				0.631817	0.714939	0.699715	0.65323	0.688303	0.682949	0.629721	0.773562	0.752646	0.677858	0.737911	0.77276	0.749273	0.745967	0.760819	0.740127	0.867881	0.922549	0.654705	0.850464	0.80377	0.790219	0.577878	0.849669	0.807237	0.736098	0.740089	0.82006	0.652959	0.744379	0.727111	0.678474	0.724267	0.828084	0.791336	0.730371	0.230395	0.695252	0.734134	0.709699	0.831307	0.579012	0.681584	0.763421	0.706957
998651	16.6442				0.628542	0.706678	0.699339	0.632446	0.661775	0.697335	0.626319	0.772517	0.759388	0.679518	0.703192	0.739456	0.758855	0.712978	0.755902	0.708417	0.841049	0.893775	0.648674	0.860479	0.794009	0.780417	0.572312	0.813762	0.797779	0.708169	0.757281	0.872156	0.663299	0.716337	0.734928	0.68546	0.748685	0.835362	0.774132	0.738808	0.227814	0.673455	0.733289	0.7261	0.855178	0.595297	0.670605	0.750592	0.746409
1000651	16.6775				0.617428	0.679922	0.708222	0.691067	0.7026	0.688043	0.634731	0.758088	0.741481	0.666672	0.738998	0.739231	0.760943	0.723974	0.739611	0.709705	0.843693	0.840255	0.655234	0.849898	0.791887	0.7857	0.581598	0.802314	0.790905	0.728117	0.747962	1.46451	0.689204	0.736694	0.752354	0.679775	0.751419	0.833338	0.790601	0.729842	0.227287	0.700622	0.718114	0.712959	0.851231	0.571866	0.659814	0.764262	0.69949
1002651	16.7109				0.618678	0.712792	0.701274	0.689837	0.845255	0.659402	0.674601	0.78006	0.746004	0.677291	0.720441	0.763291	0.755978	0.722409	0.752699	0.727274	0.847606	0.828103	0.646616	0.823437	0.808903	0.784872	0.591124	0.843682	0.794642	0.740589	0.764017	2.29954	0.72347	0.725312	0.713371	0.68791	0.759611	0.835669	0.780078	0.726164	0.236411	0.684226	0.734773	0.72998	0.867103	0.583021	0.693502	0.747844	0.709293
1004651	16.7442				0.621895	0.699167	0.702287	0.654741	1.02258	0.697472	0.666868	0.777517	0.734108	0.667791	0.711573	0.746977	0.758992	0.722948	0.731935	0.718925	0.845645	0.85046	0.647422	0.824377	0.807061	0.786841	0.579841	0.845809	0.814684	0.724785	0.74679	1.70153	0.693208	0.736071	0.747101	0.670013	0.750306	0.840713	0.801986	0.737962	0.236832	0.692097	0.729557	0.701869	0.856023	0.572149	0.68771	0.766228	0.714254
1006651	16.7775				0.623986	0.70985	0.71147	0.681218	1.10304	0.700483	0.654415	0.75999	0.736412	0.663626	0.733672	0.744584	0.767189	0.733228	0.743294	0.716723	0.842615	1.08289	0.664522	0.845844	0.786004	0.769703	0.602227	0.822525	0.796224	0.73003	0.745687	0.966621	0.656549	0.723172	0.703664	0.701763	0.737021	0.826202	0.755489	0.738032	0.231268	0.682735	0.7364	0.712134	0.851536	0.579958	0.693829	0.786773	0.712342
1008651	16.8108				0.626306	0.677886	0.683186	0.63353	1.42281	0.716588	0.649046	0.755514	0.72617	0.664168	0.71414	0.745982	0.741487	0.718905	0.724679	0.710623	0.852723	0.883404	0.650955	0.855569	0.819097	0.805878	0.579567	0.822018	0.80344	0.745364	0.749221	0.808136	0.647436	0.704147	0.707388	0.700885	0.70892	0.809406	0.786994	0.724451	0.228407	0.666509	0.727192	0.706977	0.8492	0.580914	0.700731	0.753921	0.70043
1010651	16.8442				0.623908	0.722222	0.707995	0.653478	2.20578	0.716878	0.645334	0.767992	0.731401	0.647553	0.705369	0.774351	0.761624	0.713601	0.722219	0.736442	0.856197	0.889532	0.648159	0.853711	0.816451	0.781203	0.611827	0.85003	0.780734	0.72341	0.746247	0.773116	0.656282	0.701512	0.742054	0.67613	0.717143	0.822473	0.776267	0.719321	0.231056	0.684245	0.744705	0.732181	0.843086	0.607453	0.677357	0.757106	0.687139
1012651	16.8775				0.628028	0.684394	0.710164	0.650065	1.62346	0.738077	0.675054	0.7516	0.703667	0.662293	0.704191	0.772357	0.748291	0.698748	0.73417	0.730874	0.84236	0.84298	0.655002	0.807693	0.797152	0.789881	0.646393	0.837134	0.812295	0.708469	0.750871	0.765135	0.653966	0.700107	0.741257	0.672082	0.727574	0.828155	0.779732	0.722433	0.231311	0.679525	0.747094	0.720289	0.847721	0.57143	0.682262	0.766726	0.691187
1014651	16.9108				0.615096	0.701704	0.708806	0.654235	0.900021	0.714619	0.672	0.754885	0.733796	0.662672	0.725166	0.760878	0.745657	0.708897	0.742442	0.707122	0.832262	1.01485	0.650561	0.84142	0.805155	0.789847	0.579803	0.813223	0.777426	0.739274	0.747789	0.748782	0.652387	0.696401	0.737515	0.671873	0.721646	0.78173	0.844832	0.719848	0.234156	0.680177	0.77311	0.735273	0.831672	0.600134	0.667704	0.750746	0.684015
1016651	16.9442				0.620731	0.68936	0.700897	0.646297	0.707823	0.698729	0.652011	0.761881	0.764914	0.657507	0.700645	0.742574	0.739745	0.68814	0.744431	0.738647	0.839186	1.1487	0.650756	0.846192	0.820672	0.81103	0.56936	0.83138	0.796004	0.711456	0.737524	0.758801	0.661426	0.726407	0.690657	0.685152	0.705303	0.797231	0.807146	0.731062	0.230559	0.694485	0.765595	0.719577	0.84599	0.597055	0.673163	0.747686	0.683875
1018651	16.9775				0.623629	0.70432	0.690862	0.62056	0.688282	0.732659	0.639679	0.747131	0.74495	0.670518	0.691401	0.760305	0.748981	0.696202	0.733046	0.73079	0.836749	0.90617	0.643987	0.875452	0.807807	0.792173	0.593646	0.827487	0.83064	0.732458	0.740739	0.751175	0.63023	0.748133	0.698904	0.692492	0.714869	0.808702	0.788543	0.723839	0.228193	0.676435	0.739335	0.728157	0.839829	0.587106	0.673727	0.779702	0.702645
1020651	17.0109				0.627986	0.705558	0.706919	0.649201	0.645036	0.677139	0.66016	0.75071	0.720945	0.646572	0.710936	0.768117	0.74518	0.703686	0.737351	0.739544	0.85156	0.851713	0.649088	0.866201	0.819938	0.763314	0.612536	0.827371	0.837538	0.747017	0.740993	0.754536	0.636434	0.712708	0.718254	0.69039	0.756316	0.798409	0.775213	0.744583	0.229269	0.685198	0.756677	0.739256	0.863315	0.584986	0.688757	0.774036	0.677162
1022651	17.0442				0.618535	0.692095	0.700309	0.619423	0.652659	0.692034	0.639699	0.770322	0.72998	0.655434	0.702417	0.771501	0.728651	0.709803	0.719962	0.732742	0.824794	0.815665	0.645773	0.823643	0.791441	0.756292	0.624287	0.82838	0.779684	0.728043	0.749031	0.756867	0.593538	0.721197	0.715821	0.681954	0.72089	0.822375	0.77413	0.736555	0.234422	0.685276	0.740295	0.714217	0.828717	0.574674	0.682657	0.789145	0.689541
1024651	17.0775				0.613228	0.715917	0.703854	0.624088	0.639492	0.706566	0.663159	0.740938	0.730391	0.643878	0.710423	0.764406	0.734651	0.713442	0.721549	0.754733	0.832475	0.782289	0.636268	0.806185	0.814601	0.78248	0.589441	0.81826	0.776505	0.720767	0.735503	0.762387	0.602601	0.725723	0.701785	0.676559	0.692196	0.808911	0.773093	0.708999	0.225057	0.681176	0.704441	0.707528	0.839593	0.585024	0.689667	0.76081	0.696285
1026651	17.1108				0.610476	0.697141	0.687245	0.669225	0.655575	0.698198	0.646715	0.777822	0.731525	0.649414	0.696567	0.739269	0.728334	0.698686	0.704573	0.731586	0.807376	0.828441	0.636532	0.806343	0.807737	0.77124	0.610092	0.810429	0.800831	0.729621	0.734206	0.747455	0.618893	0.749995	0.687991	0.668268	0.688052	0.815847	0.784167	0.70482	0.241447	0.669792	0.699929	0.707865	0.838542	0.578265	0.657982	0.762467	0.664045
1028651	17.1442				0.619346	0.729308	0.698071	0.67156	0.655211	1.03684	0.679998	0.717288	0.717789	0.66926	0.710845	0.740358	0.717492	0.71544	0.7065	0.742381	0.814228	0.825365	0.642736	0.826751	0.827748	0.742437	0.582488	0.835551	0.918152	0.760042	0.717326	0.744476	0.590907	0.782885	0.750951	0.694421	0.724329	0.823258	0.806247	0.725422	0.232128	0.680709	0.710638	0.686565	0.809321	0.581318	0.675989	0.735857	0.684661
1030651	17.1775				0.60887	0.723001	0.682128	1.31851	0.646369	2.8551	0.658648	0.754274	0.741672	0.65242	0.721382	0.759473	0.74059	0.741811	0.720918	0.777491	0.800273	0.796119	0.638638	0.836675	0.804296	0.755698	0.651596	0.844122	1.19823	0.725566	0.741234	0.773493	0.670246	2.70169	0.778279	0.6852	0.746082	0.801217	0.801394	0.692529	0.232664	0.661569	0.72689	0.716425	0.805245	0.583719	0.67468	0.758584	0.667744
1032651	17.2109				0.612298	0.793555	0.757287	3.85631	0.951359	2.82918	0.681183	0.760839	0.882435	0.662556	0.740397	0.746662	0.745476	0.750571	0.746629	0.849117	0.815771	0.834784	0.643638	0.861801	0.878617	0.770832	0.751881	0.798847	3.0225	0.744023	0.732914	0.768803	0.778686	2.44668	2.78829	0.723781	0.705714	0.793364	0.789705	0.706389	0.239885	0.690283	0.723991	0.718626	0.820018	0.591384	0.694967	0.770945	0.707288
1034651	17.2442				0.618804	2.37334	0.790827	2.76679	1.11194	2.02914	0.705031	0.804399	3.46785	0.704805	0.768492	0.759129	0.777107	0.811457	0.770263	1.07185	0.832258	0.787977	0.667965	0.866662	0.88303	0.785397	4.04201	0.843477	2.76312	0.78176	0.748574	0.776405	0.83506	1.3557	3.81189	0.812417	0.755651	0.862576	0.809977	0.688637	0.24614	0.726761	0.750746	0.737446	0.832017	0.60908	0.689678	0.832816	0.789058
1036651	17.2775				0.621789	1.93036	0.80196	1.1244	1.73002	1.16597	0.852118	0.900656	3.95692	0.735999	1.55792	0.748391	0.774128	1.07186	0.795015	3.2524	0.869935	0.922655	0.669082	0.877097	0.870196	0.774618	2.84649	0.841428	2.19522	0.775747	0.744226	0.79633	1.45925	0.837363	1.74905	1.13334	0.767469	0.872274	0.806767	0.743167	0.284622	0.752458	0.775648	0.752799	0.84098	0.684874	0.80894	0.846457	0.934783
1038651	17.3108				0.626441	0.973811	0.76554	0.74264	2.25114	0.92696	1.4596	0.971691	2.2693	0.775418	3.65761	0.810723	0.793972	3.11421	0.777824	3.15083	0.881946	0.887166	0.674795	0.90478	0.858091	0.7914	1.13732	0.866237	1.50926	0.847804	0.766166	0.854345	2.10234	0.78246	0.859361	3.66132	0.738908	0.856999	1.22799	0.745713	0.427573	0.767058	0.753624	0.75017	0.848446	1.57816	1.02923	0.894625	2.75435
1042848	17.3808				0.620047	0.731209	0.915928	0.637181	0.894833	0.750045	3.11297	4.53442	0.79892	2.15767	1.1487	0.794055	0.74756	1.07332	0.767247	0.842695	0.828712	0.813883	0.668964	0.89936	0.808916	0.769666	0.568328	0.806615	0.819036	0.889338	0.72156	2.0438	0.778264	0.744373	0.730439	1.03653	0.742044	0.826511	0.859573	0.749022	0.894721	0.85899	0.80621	0.804342	0.847583	1.80557	3.62155	2.26394	2.82528
1044848	17.4141				0.631817	0.703399	1.01673	0.640604	0.747402	0.70543	1.94347	3.49894	0.772624	3.0022	0.823053	0.785225	0.75133	0.767953	0.816131	0.758902	0.827429	0.826416	0.655729	0.922346	0.845864	0.750074	0.57497	0.8368	0.780831	2.66206	0.760334	2.22032	0.7421	0.745738	0.755672	0.77045	0.736161	0.803861	0.837539	0.74502	0.435153	0.928393	0.791515	0.872819	0.81269	0.83983	2.86847	2.20229	1.51435
1046848	17.4475				0.626114	0.719907	3.61738	0.645415	0.725236	0.743311	0.9322	1.99065	0.721251	1.59864	0.763571	0.771745	0.733188	0.731688	0.884357	0.742965	0.81471	0.823123	0.681004	0.940814	0.823167	0.761817	0.574905	0.802246	0.767473	2.61806	0.746444	1.45308	0.682676	0.753306	0.727604	0.7117	0.731108	0.806098	0.826925	0.717852	0.286564	1.55181	0.726922	1.06706	0.838721	0.658853	1.4457	1.52587	0.920942
1048848	17.4808				0.636346	0.688854	3.42038	0.659278	0.704466	0.724749	0.711761	1.10874	0.755069	0.879516	0.728094	0.758953	0.745222	0.690759	0.970156	0.723883	0.813879	0.842073	0.690752	1.22577	0.835889	0.793536	0.548396	0.800312	0.78589	1.50326	0.745616	0.863168	0.649645	0.726538	0.734879	0.70487	0.735924	0.811231	0.798855	0.718498	0.246768	2.11358	0.733438	1.05295	0.836446	0.634611	0.814394	1.00438	0.767021
1050848	17.5141				0.626026	0.696436	1.76361	0.635997	0.691213	0.708182	0.673184	0.861494	0.72549	0.729355	0.714741	0.767929	0.731353	0.705417	1.59959	0.73054	0.830065	0.827631	0.84963	2.87204	0.818165	0.789119	0.583364	0.81179	0.769414	0.875437	0.721919	0.783694	0.638172	0.723076	0.705665	0.710905	0.747394	0.80796	0.801677	0.726839	0.249624	2.24172	0.77164	0.925489	0.848675	0.599652	0.728772	0.87405	0.711845
1052848	17.5475				0.631971	0.710527	0.868884	0.610955	0.684808	0.790672	0.648308	0.773892	0.73136	0.679612	0.727059	0.758948	0.74652	0.711465	3.02533	0.70903	0.836662	0.8737	0.760058	1.84588	0.809863	0.776164	0.569293	0.806998	0.760167	0.793837	0.739612	0.779291	0.625508	0.720091	0.736813	0.687367	0.717156	0.813415	0.809757	0.725278	0.233633	1.68386	0.71924	0.783595	0.847089	0.607214	0.694888	0.807864	0.70338
1054848	17.5808				0.64191	0.710819	0.731102	0.626878	0.66971	0.847257	0.668771	0.760619	0.722959	0.678301	0.69996	0.768173	0.722615	0.713352	2.27493	0.726016	0.812608	0.858869	0.683005	1.09861	0.809749	0.781265	0.584737	0.81715	0.768238	0.77298	0.731934	0.762152	0.634349	0.721995	0.714954	0.677404	0.692014	0.820526	0.782513	0.692221	0.237651	1.03216	0.758814	0.748969	0.835086	0.617984	0.67077	0.782563	0.667908
1056848	17.6141				0.633021	0.699339	0.737261	0.65257	0.684301	1.69627	0.625604	0.762217	0.74054	0.68547	0.702039	0.766678	0.744082	0.689105	1.2329	0.723423	0.82625	0.808369	0.690529	0.937816	0.814159	0.787632	0.597283	0.810097	0.769871	0.756151	0.718353	0.767151	0.627383	0.72794	0.730596	0.665667	0.709603	0.808847	0.782151	0.722353	0.224554	0.782337	0.76578	0.707687	0.829304	0.620029	0.678015	0.787905	0.682992
1058848	17.6475				0.642519	0.687128	0.700128	0.640222	0.666193	2.64763	0.625571	0.748095	0.727294	0.686568	0.717833	0.75016	0.73973	0.700437	0.833376	0.723171	0.824136	0.848344	0.673667	0.910756	0.807852	0.796229	0.588938	0.821704	0.785828	0.735201	0.727847	0.750219	0.620935	0.737692	0.736397	0.672219	0.719692	0.850689	0.774317	0.719492	0.232626	0.689087	0.814434	0.733846	0.831516	0.600079	0.670879	0.77924	0.685672
1060848	17.6808				0.636438	0.714551	0.682529	0.609998	0.687614	2.55998	0.627094	0.760213	0.729303	0.648702	0.721976	0.754794	0.743713	0.693811	0.764963	0.726526	0.83155	0.865022	0.68421	0.853863	0.816329	0.803508	0.660092	0.841444	0.851194	0.74026	0.729718	0.772571	0.632423	0.740186	0.726089	0.683846	0.705353	0.820495	0.807554	0.71973	0.225915	0.697976	0.77662	0.728977	0.830262	0.584289	0.658039	0.758225	0.683938
1062848	17.7141				0.636973	0.723696	0.713762	0.651777	0.691532	2.07598	0.638737	0.745372	0.727305	0.651532	0.751122	0.774282	0.758648	0.680813	0.73643	0.721677	0.813368	0.829666	0.676784	0.843221	0.827887	0.778205	0.682895	0.844899	0.840817	0.767373	0.724431	0.751054	0.6274	0.782149	0.745271	0.67843	0.710212	0.789542	0.794299	0.713958	0.225678	0.693039	0.846387	0.730318	0.826659	0.595918	0.664402	0.746853	0.669813
1064848	17.7475				0.649027	0.700186	0.694562	0.62411	0.676227	1.5113	0.662338	0.743609	0.712262	0.689822	0.735917	0.783148	0.756233	0.700544	0.734456	0.728043	0.847395	0.871425	0.674515	0.863982	0.820377	0.797307	2.61753	0.836825	0.918827	0.780348	0.722257	0.759582	0.629029	0.742148	0.738661	0.670295	0.705448	0.814806	0.790462	0.722248	0.229582	0.688985	0.773	0.725709	0.827923	0.617477	0.670371	0.778536	0.694532
1066848	17.7808				0.650932	0.716877	0.690986	0.647735	0.668229	0.977272	0.631873	0.756002	0.785024	0.676093	0.721348	0.764049	0.760261	0.699042	0.749967	0.744646	0.821605	0.865186	0.692606	0.87036	0.868531	0.789307	3.86534	0.864357	2.26489	0.774847	0.736317	0.788896	0.714666	0.784595	0.730854	0.681189	0.727382	0.836053	0.803719	0.731886	0.225873	0.689155	0.74801	0.742077	0.820312	0.582724	0.678619	0.751781	0.670496
1068848	17.8141				0.644746	0.718175	0.694183	0.621543	0.744572	0.829743	0.651026	0.753799	0.808129	0.667407	0.72597	0.777703	0.760664	0.689036	0.733581	0.731672	0.816909	0.820657	0.693395	0.83221	0.919685	0.814668	2.49136	0.837441	3.0291	0.799626	0.729038	0.774461	0.748922	0.75925	0.739496	0.686312	0.731488	0.81816	0.795037	0.719491	0.23263	0.699149	0.750966	0.740676	0.835881	0.609648	0.662897	0.772106	0.6814
1070848	17.8475				0.644932	0.70332	0.697004	0.67195	0.933932	0.741173	0.608644	0.750315	0.787405	0.653546	0.759127	0.767079	0.772836	0.705232	0.733762	0.736914	0.828495	0.888081	0.679922	0.843159	0.912017	0.773899	0.963273	0.826173	2.68817	0.789584	0.738885	0.764966	0.72357	1.09373	0.747115	0.705801	0.721403	0.802124	0.786363	0.785726	0.248233	0.697775	0.792276	0.714885	0.850202	0.608411	0.679938	0.756162	0.684328
1072848	17.8808				0.639752	0.714342	0.681272	0.640889	1.10921	0.68007	0.636455	0.747908	0.742979	0.655951	0.72826	0.759196	0.767083	0.718645	0.740111	0.720585	0.818126	0.878492	0.706506	0.868603	0.892329	0.818792	0.625204	0.830188	2.0906	0.794816	0.71252	0.758428	0.717622	2.91627	0.779898	0.668668	0.700498	0.807146	0.796223	0.728203	0.248742	0.689032	0.766493	0.727116	0.845945	0.579447	0.679429	0.770565	0.686298
1074848	17.9141				0.641018	0.733198	0.692134	0.68105	1.27844	0.68053	0.663155	0.732815	0.76852	0.667293	0.717473	0.769385	0.778089	0.700195	0.712802	0.706652	0.824072	0.889089	0.703517	0.871958	0.868843	0.77533	0.582193	0.83608	1.44177	0.769074	0.716874	0.770564	0.657525	2.36829	0.765144	0.683179	0.734402	0.794456	0.778409	0.869984	0.243639	0.662879	0.772589	0.716136	0.856971	0.591601	0.650326	0.759372	0.685459
1076848	17.9475				0.648943	0.737734	0.697218	0.678689	1.58216	0.727902	0.629351	0.715073	0.762008	0.664254	0.746791	0.769621	0.801129	0.712121	0.715914	0.705182	0.826236	0.84007	0.71134	0.846947	0.831695	0.768084	0.580114	0.823044	1.02466	0.778401	0.72532	0.796461	0.643826	1.32799	0.721091	0.694553	0.708195	0.79569	0.816893	0.84485	0.226101	0.681425	0.752898	0.718828	0.862035	0.604102	0.654762	0.777864	0.702394
1078848	17.9808				0.647178	0.703638	0.694698	0.719288	1.92707	0.68441	0.627441	0.726844	0.764327	0.677037	0.747622	0.745463	0.766216	0.709458	0.732879	0.710928	0.84415	0.84242	0.694809	0.833913	0.817076	0.798627	0.566451	0.808565	0.84055	0.751043	0.71883	0.790913	0.615391	0.811843	0.731654	0.701812	0.718375	0.796985	0.784764	0.745439	0.234693	0.690129	0.76	0.731457	0.82277	0.58209	0.675304	0.740515	0.674983
1080848	18.0141				0.638119	0.715519	0.738029	2.49995	1.34889	0.70665	0.625459	0.747149	0.753468	0.663488	0.7433	0.736257	0.755252	0.694124	0.716535	0.723411	0.822346	0.898458	0.706471	0.808069	0.809602	0.78096	0.557802	0.844977	0.768205	0.760044	0.730504	0.830536	0.627054	0.765807	0.762518	0.674392	0.727823	0.811606	0.790972	0.735685	0.233534	0.704698	0.851669	0.745693	0.845019	0.593025	0.692512	0.760767	0.685399
1082848	18.0475				0.635577	0.688657	0.752704	3.57392	0.930831	0.651724	0.642097	0.706643	0.792431	0.656713	0.758186	0.746588	0.75621	0.680834	0.711459	0.706153	0.82787	0.86395	0.723324	0.883862	0.79949	0.789443	0.560393	0.810217	0.780001	0.75362	0.718328	1.43734	0.619626	0.731502	0.718997	0.657428	0.721755	0.836274	0.777186	0.797864	0.233241	0.684131	0.755208	0.731946	0.832697	0.597415	0.680406	0.75782	0.674893
1084848	18.0808				0.636868	0.734023	0.745321	2.26036	0.76247	0.644866	0.631163	0.742342	0.783247	0.651944	0.745978	0.749126	0.744882	0.681842	0.740576	0.71793	0.813212	0.854312	0.750991	0.850197	0.823263	0.791744	0.565326	0.82125	0.746837	0.779344	0.744211	2.27278	0.674404	0.707242	0.787121	0.684047	0.715185	0.8143	0.999464	0.76516	0.234345	0.707645	0.77393	0.732015	0.851579	0.589729	0.671541	0.76022	0.662935
1086848	18.1141				0.629207	0.702824	0.689562	0.992858	0.725715	0.639173	0.627931	0.754669	0.748875	0.657773	0.739613	0.736869	0.74236	0.684009	0.730406	0.736456	0.813161	0.865683	0.734466	0.875569	0.805862	0.80191	0.555741	0.800603	0.753626	0.769609	0.729247	1.79019	0.659654	0.735182	0.837094	0.688614	0.697472	0.816672	0.84373	0.718077	0.224168	0.674797	0.759709	0.724954	0.821432	0.587462	0.646249	0.787057	0.697463
1088848	18.1475				0.631576	0.70157	0.687566	0.694155	0.675044	0.670204	0.646885	0.71435	0.776354	0.663368	0.729891	0.771544	0.774281	0.681479	0.738834	0.71149	0.839967	0.995693	0.735542	0.861894	0.802189	0.783723	0.577305	0.823993	0.745234	0.742851	0.736683	0.990177	0.631215	0.713455	2.53134	0.683005	0.700556	0.840523	0.893091	0.719219	0.226119	0.691876	0.758151	0.729109	0.835897	0.59468	0.649681	0.738528	0.685109
1090848	18.1808				0.629848	0.717533	0.69662	0.630034	0.703446	0.642134	0.631555	0.741954	0.783794	0.659089	0.753694	0.742482	0.783169	0.678905	0.733654	0.722583	0.820359	0.853998	0.728831	0.870916	0.801097	0.764863	0.565851	0.824501	0.75069	0.78455	0.71574	0.808164	0.617781	0.756126	4.17499	0.686837	0.710631	0.826973	0.802203	0.72661	0.232824	0.674778	0.750247	0.721754	0.828228	0.591704	0.66752	0.741623	0.658725
1092848	18.2141				0.628282	0.712109	0.691224	0.627504	0.755514	0.632653	0.631045	0.747739	0.73285	0.651505	0.786758	0.753695	0.761697	0.680349	0.732658	0.698652	0.838626	0.894861	0.774543	0.814919	0.800776	0.769506	0.604751	0.824692	0.737713	0.752136	0.755616	0.798799	0.617119	0.74121	2.56761	0.685563	0.695883	0.829373	0.784447	0.712817	0.2232	0.694489	0.756818	0.750627	0.837966	0.579706	0.677076	0.756164	0.661573
1094848	18.2475				0.619142	0.695655	0.693101	0.614075	0.693887	0.642379	0.65753	0.730564	0.803108	0.657527	0.837175	0.749816	0.745499	0.683632	0.725653	0.708983	0.825048	0.829987	0.824355	0.827567	0.793023	0.776803	0.601771	0.822432	0.726211	0.757777	0.736942	0.761858	0.601081	0.716137	1.02001	0.673294	0.693106	0.823109	0.794567	0.699926	0.2269	0.681456	0.735249	0.748047	0.821398	0.582382	0.659205	0.767421	0.679258
1096848	18.2808				0.63199	0.714895	0.68617	0.644569	0.6815	0.632764	0.644855	0.749782	0.745225	0.65088	0.847387	0.750185	0.728388	0.706017	0.733917	0.706194	0.803775	0.800253	0.876854	0.850725	0.78182	0.755608	0.595592	0.849762	0.718417	0.83394	0.746409	0.748417	0.607044	0.718806	0.766721	0.677602	0.71346	0.814403	0.774267	0.767878	0.234257	0.665839	0.726306	0.72781	0.827145	0.597156	0.66814	0.767845	0.688331
1098848	18.3141				0.630814	0.696288	0.749285	0.613613	0.681021	0.647279	0.644156	0.758909	0.836066	0.667722	0.886315	0.753273	0.720526	0.698521	0.709825	0.72026	0.825853	0.793447	0.979749	0.830349	0.793395	0.744153	0.586151	0.843517	0.72283	0.817896	0.730076	0.745373	0.61252	0.705387	0.73711	0.68707	0.707737	0.812775	0.778751	0.712189	0.231005	0.695006	0.783822	0.721903	0.850105	0.574717	0.666576	0.75584	0.66869
1100848	18.3475				0.627392	0.696386	0.740817	0.623538	0.649245	0.643136	0.675379	0.748513	0.80057	0.657098	3.82488	0.777055	0.724367	0.692287	0.716051	0.704414	0.821433	0.788394	1.12874	0.825793	0.798468	0.781024	0.585172	0.814415	0.722054	0.848892	0.729975	0.755807	0.603539	0.719121	0.737988	0.682279	0.706627	0.792205	0.77063	0.748094	0.235575	0.675446	0.712563	0.719625	0.834294	0.593761	0.680593	0.771915	0.652201
1102848	18.3808				0.623736	0.713446	0.772153	0.625268	0.65717	0.654761	0.64717	0.721233	0.795659	0.652893	3.04396	0.775761	0.740828	0.695686	0.74481	0.714478	0.830449	0.84493	1.45773	0.859592	0.79174	0.770995	0.620367	0.817146	0.720106	2.79053	0.720274	0.743288	0.627273	0.73431	0.710085	0.680812	0.748069	0.81812	0.786129	0.72137	0.239459	0.680837	0.708752	0.704391	0.832973	0.600028	0.660403	0.72831	0.66987
1104848	18.4141				0.633668	0.692695	0.75738	0.619393	0.681096	0.649594	0.671781	0.716803	0.810764	0.659473	1.59016	0.742175	0.738203	0.692529	0.738844	0.728048	0.830246	0.823367	1.75314	0.896433	0.784224	0.735853	0.642818	0.836131	0.724728	2.46367	0.735748	0.755952	0.609781	0.721969	0.742714	0.665141	0.709049	0.819707	0.774942	0.734318	0.231815	0.681006	0.718986	0.689439	0.84461	0.588709	0.697733	0.772954	0.688399
1106848	18.4475				0.623126	0.727937	0.777953	0.631866	0.874685	0.637438	0.66911	0.725882	0.865172	0.641709	0.884484	0.733359	0.72444	0.699728	0.745658	0.732462	0.841351	0.811186	1.98276	0.846152	0.794631	0.77382	0.624747	0.802645	0.781888	1.32661	0.711144	0.755587	0.614632	0.697774	0.732084	0.699371	0.711831	0.806194	0.768456	0.705212	0.227057	0.668271	0.740813	0.735689	0.821066	0.597349	0.670708	0.741234	0.686332
1108848	18.4808				0.619704	0.736746	0.769955	0.638921	0.933037	0.645694	0.680711	0.785907	1.06047	0.660587	0.765049	0.74398	0.731167	0.694275	0.712284	0.716608	0.836658	0.79501	1.94765	0.893295	0.821176	0.748291	0.602168	0.818847	0.769067	0.806909	0.721266	0.769711	0.606689	0.721974	0.726963	0.671813	0.703134	0.812438	0.777408	0.729938	0.225263	0.667794	0.72151	0.709983	0.826828	0.594396	0.679399	0.752153	0.644066
1110848	18.5141				0.635433	0.738406	0.709887	0.632289	0.991875	0.638314	0.647281	0.768607	3.40991	0.64771	0.725357	0.740866	0.727827	0.69155	0.731301	0.712885	0.829021	0.961682	1.79699	0.851587	0.796366	0.760007	0.644508	0.850297	0.780896	0.772558	0.705581	0.762997	0.615308	0.706206	0.715406	0.691368	0.7046	0.802716	0.760213	0.745236	0.227626	0.684954	0.737451	0.754084	0.80922	0.594315	0.674243	0.755498	0.684201
1112848	18.5475				0.629968	0.710919	0.709932	0.648692	1.03209	0.648408	0.660756	0.74479	3.96492	0.660114	0.744445	0.787114	0.742426	0.699338	0.730376	0.74376	0.820431	0.816934	1.70006	0.868865	0.772709	0.780072	0.636922	0.815269	0.788179	0.738048	0.721947	0.774434	0.60083	0.701533	0.750052	0.675261	0.722733	0.820001	0.786685	0.737241	0.221519	0.692545	0.74399	0.700732	0.835796	0.56053	0.646103	0.758795	0.656636
1114848	18.5808				0.624668	0.720815	0.722641	0.612309	1.19664	0.637158	0.655276	0.771302	2.45906	0.660264	0.729087	0.750897	0.730403	0.685239	0.711122	0.73391	0.817283	0.832475	1.5223	0.833519	0.77847	0.736381	0.650723	0.811243	0.750098	0.74794	0.712211	0.763223	0.600392	0.709236	0.725439	0.699542	0.717449	0.801906	0.781045	0.69199	0.2285	0.686552	0.730462	0.721036	0.852673	0.583557	0.693927	0.726555	0.665721
1116848	18.6141				0.629792	0.694122	0.696916	0.628968	1.46448	0.627775	0.64043	0.758888	1.09646	0.639782	0.724084	0.761994	0.73478	0.685005	0.72307	0.730844	0.838373	0.815062	1.41072	0.815849	0.783673	0.784146	0.636785	0.813489	0.756932	0.73935	0.727596	0.771682	0.597572	0.713396	0.735806	0.738745	0.702012	0.81707	0.775414	0.72656	0.226349	0.686097	0.732286	0.706878	0.831455	0.573536	0.678146	0.739364	0.677555
1118848	18.6475				0.62978	0.706029	0.704633	0.60119	1.94631	0.639542	0.640487	0.775279	0.814693	0.640372	0.705005	0.739012	0.734201	0.682668	0.719301	0.735945	0.824431	0.825156	1.32817	0.877582	0.80667	0.743382	0.61232	0.806619	0.748575	0.726449	0.696343	0.759617	0.615254	0.724393	0.735742	0.702806	0.6963	0.810154	0.773459	0.695095	0.225272	0.675462	0.705715	0.693856	0.831545	0.602566	0.671328	0.75251	0.658997
1120848	18.6808				0.629206	0.681782	0.699058	0.61692	1.41619	0.623384	0.662488	0.750169	0.740673	0.648355	0.705068	0.738279	0.734823	0.694775	0.740573	0.728625	0.813651	0.828729	1.28953	0.857546	0.806012	0.768252	0.63884	0.846755	0.786876	0.707063	0.717715	0.739444	0.603778	0.729665	0.754848	0.686175	0.692786	0.821267	0.777422	0.717036	0.233003	0.680152	0.696251	0.701409	0.83835	0.589643	0.647749	0.773609	0.676317
1122848	18.7141				0.626915	0.725914	0.727381	0.60585	0.982993	0.63797	0.670709	0.750013	0.733892	0.663922	0.701279	0.74615	0.730505	0.672568	0.734979	0.701264	0.821265	0.824797	1.29397	0.865094	0.809739	0.753055	0.633687	0.818747	0.76195	0.721005	0.723075	0.783858	0.611535	0.718439	0.73947	0.662546	0.72172	0.815179	0.776405	0.718938	0.223187	0.701686	0.734933	0.713723	0.827606	0.569912	0.678223	0.743075	0.681635
1124848	18.7475				0.626965	0.674729	0.722515	0.607396	0.785613	0.618477	0.656011	0.778075	0.721674	0.654053	0.716257	0.730383	0.7031	0.685895	0.735212	0.715591	0.829836	0.914752	1.17342	0.866892	0.793005	0.737478	0.586556	0.797177	0.743322	0.720068	0.724869	0.797191	0.591033	0.732006	0.795182	0.66983	0.691147	0.809699	0.776487	0.696118	0.229879	0.69921	0.700953	0.721411	0.826869	0.585161	0.662922	0.760863	0.665271
1126848	18.7808				0.624701	0.691926	0.711966	0.600047	0.703917	0.61932	0.675576	0.790181	0.707864	0.644627	0.698617	0.733907	0.717318	0.68198	0.728961	0.734598	0.821802	0.848019	1.07159	0.845839	0.801533	0.757713	0.589839	0.802197	0.758507	0.722974	0.717464	0.759689	0.606771	0.739601	0.740947	0.661824	0.695663	0.809368	0.767881	0.725496	0.230239	0.701299	0.775608	0.726392	0.827067	0.583556	0.654946	0.761092	0.663015
1128848	18.8141				0.62209	0.719484	0.728556	0.612542	0.712905	0.598707	0.677811	0.781577	0.710494	0.609497	0.700389	0.745514	0.747007	0.680558	0.720207	0.713916	0.837101	0.804014	1.04333	0.877205	0.815823	0.732975	0.580344	0.81736	0.754463	0.719429	0.72572	0.781021	0.616767	0.745528	0.836078	0.701912	0.698525	0.823101	0.784451	0.771061	0.22476	0.677393	0.723411	0.770264	0.827724	0.575525	0.691686	0.752885	0.664713
1130848	18.8475				0.62764	0.685745	0.701711	0.625336	0.758642	0.628264	0.645938	0.769429	0.712428	0.645681	0.703838	0.719436	0.730488	0.686449	0.74673	0.750378	0.8123	0.792981	1.00101	0.851317	0.787196	0.741459	0.568948	0.792251	0.731902	0.713911	0.710573	0.79688	0.589238	0.70869	0.879375	0.680737	0.696508	0.816107	0.769928	0.718521	0.220606	0.673799	0.715888	0.729451	0.836032	0.575384	0.693797	0.739534	0.662634
1132848	18.8808				0.627071	0.694563	0.680311	0.592904	0.718568	0.611689	0.685264	0.747921	0.725253	0.64313	0.677459	0.765367	0.721641	0.698808	0.72126	0.715007	0.813797	0.864385	0.991765	0.862437	0.830012	0.752058	0.606371	0.798092	0.729522	0.716221	0.729184	0.971107	0.598583	0.741426	0.818036	0.671575	0.715192	0.82165	0.794248	0.745508	0.224773	0.686825	0.733274	0.721996	0.836861	0.569031	0.693836	0.728057	0.680027
1134848	18.9141				0.618028	0.717882	0.698566	0.632431	0.684416	0.639419	0.70793	0.755817	0.725661	0.652013	0.717886	0.75362	0.730465	0.688388	0.724934	0.714623	0.832272	0.829597	0.932627	0.834335	0.817715	0.763677	0.556951	0.828076	0.731696	0.726692	0.741976	2.26638	0.678051	0.724811	0.862652	0.683781	0.79788	0.829836	1.12457	0.730187	0.223708	0.661215	0.728505	0.72897	0.843442	0.567294	0.674915	0.757761	0.653552
1136848	18.9475				0.631686	0.680056	0.709769	0.651838	0.680709	0.63298	0.709307	0.774716	0.725771	0.648072	0.719194	0.72748	0.724176	0.687419	0.726444	0.734469	0.828913	0.904348	0.84242	0.840586	0.827309	0.775958	0.601394	0.799608	0.765015	0.72057	0.728994	2.02487	0.655689	0.745996	3.6282	0.673241	0.731349	0.827843	0.894762	0.720947	0.229769	0.698156	0.736129	0.751855	0.833255	0.592887	0.671038	0.752911	0.656729
1138848	18.9808				0.621908	0.711206	0.694037	0.613365	0.640808	0.635973	0.776272	0.748812	0.717838	0.65458	0.690447	0.748928	0.719611	0.68373	0.722691	0.731033	0.846188	1.19737	0.811596	0.825787	0.810389	0.76306	0.562284	0.794702	0.739486	0.720739	0.714747	1.22483	0.613995	0.742165	3.6932	0.669742	0.781456	0.804696	0.897468	0.711361	0.226875	0.671306	0.744629	0.706721	0.827787	0.596684	0.676243	0.764386	0.654846
1140848	19.0141				0.627687	0.708168	0.707842	0.630699	0.64928	0.616907	0.737746	0.759021	0.735359	0.668645	0.689028	0.735569	0.732775	0.669442	0.731173	0.71929	0.842072	0.90387	0.784388	0.850767	0.808925	0.72809	0.531933	0.824607	0.702226	0.69782	0.736964	0.826117	0.593656	0.713018	1.67345	0.673724	0.73911	0.812909	0.833094	0.718863	0.218769	0.671424	0.742389	0.73591	0.825661	0.588473	0.665627	0.744725	0.665397
1142848	19.0475				0.62626	0.723621	0.695376	0.624012	0.649394	0.615749	0.782371	0.760671	0.746777	0.644045	0.712553	0.726272	0.715409	0.678388	0.727445	0.731891	0.820367	0.88378	0.743463	0.846476	0.79941	0.75712	0.553174	0.800609	0.693861	0.732472	0.721957	0.780479	0.594986	0.724906	0.849507	0.672121	0.702666	0.798602	0.791932	0.719401	0.216984	0.675327	0.744413	0.733496	0.821939	0.582049	0.661764	0.771729	0.678018
1144848	19.0808				0.626891	0.680761	0.710593	0.61138	0.663463	0.583558	0.82244	0.746968	0.713298	0.635626	0.699658	0.735985	0.722787	0.673585	0.744402	0.722385	0.81701	0.829988	0.711618	0.839496	0.810473	0.76621	0.543109	0.804169	0.695878	0.721585	0.709733	0.735853	0.590214	0.714861	0.759634	0.690865	0.701044	0.807073	0.792952	0.721434	0.227312	0.685556	0.749016	0.744212	0.838907	0.582926	0.660053	0.747398	0.686142
1146848	19.1141				0.624933	0.691438	0.701915	0.608544	0.641524	0.651499	1.14884	0.753417	0.705861	0.656699	0.687547	0.727761	0.736138	0.688548	0.726285	0.724623	0.82422	0.80929	0.688939	0.86689	0.795389	0.76474	0.562176	0.81603	0.70936	0.707566	0.742398	0.725981	0.613274	0.72227	0.761858	0.687678	0.700494	0.820477	1.28106	0.775877	0.225467	0.667161	0.773155	0.734263	0.844356	0.58472	0.661548	0.75056	0.653951
1148848	19.1475				0.617172	0.686373	0.717306	0.62287	0.647496	0.619283	3.47127	0.768569	0.685832	0.639561	0.718629	0.743553	0.721212	0.686085	0.745443	0.716783	0.824069	0.813266	0.680797	0.851121	0.810718	0.763326	0.565618	0.823338	0.720627	0.717409	0.737064	0.731058	0.59733	0.698183	0.727303	0.672864	0.697119	0.815173	0.947738	0.748436	0.22009	0.656894	0.739431	0.727259	0.831973	0.58925	0.692286	0.743937	0.662778
1150848	19.1808				0.621737	0.698772	0.713745	0.596175	0.655671	0.650676	3.42777	0.773092	0.735874	0.639826	0.706333	0.747482	0.717545	0.682596	0.72094	0.7185	0.81333	0.78336	0.664237	0.836952	0.815234	0.748572	0.537974	0.776123	0.687524	0.725514	0.736639	0.748068	0.582426	0.703518	0.724695	0.671057	0.712452	0.823407	0.842015	0.723229	0.229338	0.670084	0.776951	0.720657	0.845606	0.607104	0.67462	0.755996	0.670567
1152848	19.2141				0.626415	0.669215	0.678575	0.628369	0.637902	0.617843	2.5334	0.770823	0.712873	0.651378	0.691918	0.732579	0.708864	0.678614	0.730216	0.753489	0.805703	0.825415	0.661741	0.861788	0.793198	0.753521	0.558556	0.820578	0.697874	0.720237	0.717615	0.719606	0.595302	0.717408	0.71427	0.687955	0.712543	0.806321	0.805769	0.717384	0.22108	0.661279	0.766918	0.729033	0.846297	0.608751	0.697277	0.774737	0.666795
1154848	19.2475				0.628652	0.677774	0.708371	0.606983	0.626322	0.6108	1.30372	0.778984	0.730525	0.626731	0.695814	0.730526	0.699414	0.69044	0.724304	0.717447	0.824592	0.831332	0.657704	0.845322	0.792595	0.769828	0.549061	0.8504	0.700574	0.714445	0.713349	0.733084	0.595466	0.692361	0.706135	0.669602	0.693684	0.810048	0.784636	0.7199	0.222172	0.663833	0.740591	0.724471	0.843928	0.580235	0.66567	0.744619	0.671722
1156848	19.2808				0.628038	0.71022	0.679358	0.615802	0.633628	0.629282	0.781325	0.749612	0.71431	0.64179	0.706118	0.733882	0.722536	0.667603	0.729656	0.728023	0.848434	0.797486	0.638229	0.850531	0.807442	0.745705	0.563804	0.792775	0.698366	0.724289	0.720597	0.726041	0.604626	0.688776	0.720097	0.645275	0.709608	0.806036	0.782954	0.695458	0.213466	0.64618	0.765952	0.738322	0.807542	0.558585	0.666153	0.766696	0.634423
1158848	19.3141				0.617622	0.700713	0.674787	0.606677	0.642968	0.625177	0.653052	0.774186	0.699159	0.648908	0.692036	0.741002	0.705128	0.689389	0.71054	0.713523	0.822354	0.849348	0.642107	0.855345	0.826391	0.751235	0.539412	0.815796	0.692293	0.712515	0.718949	0.720074	0.588629	0.700442	0.699764	0.672251	0.697513	0.794144	0.777111	0.707401	0.226583	0.660884	0.758191	0.731454	0.828855	0.591254	0.650995	0.768535	0.652219
1160848	19.3475				0.617245	0.709847	0.704827	0.609003	0.633542	0.609733	0.65243	0.731075	0.709594	0.639306	0.700321	0.753887	0.726035	0.690475	0.730882	0.728578	0.805814	0.806526	0.645602	0.857476	0.80042	0.747059	0.538282	0.826152	0.721055	0.716231	0.738067	0.743516	0.603605	0.684229	0.709715	0.644954	0.739084	0.813059	0.778078	0.704631	0.218197	0.682953	0.72199	0.692213	0.833649	0.572197	0.655867	0.724291	0.647156
1162848	19.3808				0.620644	0.71495	0.69079	0.612999	0.626432	0.631998	0.633783	0.743333	0.691436	0.643397	0.687955	0.741271	0.717182	0.677492	0.720438	0.723424	0.835558	0.872363	0.640944	0.833663	0.802978	0.745912	0.556276	0.808804	0.691188	0.728062	0.732815	0.731893	0.61336	0.700118	0.719084	0.666129	0.70143	0.811947	0.77304	0.738078	0.220989	0.687678	0.725449	0.735283	0.846681	0.619634	0.652468	0.757322	0.652044
1164848	19.4141				0.615342	0.715801	0.681019	0.625255	0.628035	0.619016	0.638373	0.744249	0.697753	0.645201	0.695371	0.753478	0.682558	0.657686	0.723062	0.701671	0.838271	0.86182	0.629464	0.84261	0.788228	0.765093	0.562338	0.798925	0.704974	0.706942	0.721899	0.731001	0.591083	0.682424	0.71227	0.681038	0.708161	0.786782	0.763176	0.718129	0.219694	0.672755	0.731705	0.714818	0.822264	0.590768	0.637911	0.743623	0.63477
1166848	19.4475				0.623914	0.677602	0.685231	0.609614	0.607352	0.594907	0.661992	0.738469	0.683273	0.627154	0.706223	0.733566	0.709933	0.664389	0.711415	0.717043	0.81458	0.813738	0.640246	0.823153	0.794673	0.76936	0.542424	0.820305	0.686068	0.711711	0.721196	0.73554	0.600052	0.713061	0.739509	0.665665	0.792011	0.795109	0.764354	0.701719	0.221889	0.661162	0.737287	0.718094	0.838505	0.584941	0.651789	0.757572	0.629629
1168848	19.4808				0.623761	0.687667	0.694504	0.601671	0.637721	0.608201	0.604586	0.699982	0.686913	0.647506	0.701971	0.743168	0.715459	0.682747	0.730984	0.738206	0.816552	0.822703	0.634855	0.86246	0.816484	0.744347	0.567312	0.807596	0.715527	0.709602	0.730672	0.723077	0.589609	0.689112	0.743079	0.683296	0.712615	0.812697	1.09106	0.715153	0.214627	0.661078	0.747737	0.706002	0.826525	0.587352	0.650516	0.727645	0.652403
1170848	19.5141				0.621646	0.696285	0.693662	0.622858	0.635122	0.603688	0.622135	0.721812	0.68696	0.618258	0.668484	0.739656	0.733693	0.679876	0.714088	0.713983	0.835092	0.867615	0.645379	0.8999	0.806209	0.762891	0.532681	0.777077	0.708295	0.726924	0.708804	0.719354	0.594348	0.693545	0.717303	0.648054	0.694811	0.807725	0.988944	0.712684	0.230503	0.668745	0.720772	0.690108	0.837646	0.566195	0.662297	0.741574	0.634442
1172848	19.5475				0.619886	0.696174	0.661606	0.613269	0.629477	0.622828	0.619951	0.739073	0.68886	0.636852	0.674139	0.723795	0.722197	0.672339	0.72013	0.703787	0.836209	0.931537	0.635247	0.829959	0.807989	0.749855	0.546609	0.79901	0.707147	0.712386	0.738448	0.727977	0.584347	0.712302	0.720289	0.653121	0.684505	0.824608	0.837587	0.714723	0.218933	0.644921	0.74168	0.707031	0.829737	0.585357	0.653425	0.7804	0.653146
1174848	19.5808				0.627301	0.685986	0.688403	0.585981	0.615034	0.640221	0.59951	0.714817	0.703269	0.649639	0.685637	0.752878	0.719047	0.676739	0.715793	0.702035	0.850779	0.827276	0.643974	0.847389	0.808349	0.748984	0.543923	0.808478	0.714925	0.700879	0.726095	0.706673	0.584037	0.70575	0.695539	0.676126	0.699299	0.842897	0.814827	0.794811	0.220467	0.671388	0.735987	0.695447	0.826835	0.598507	0.670227	0.755054	0.643771
1176848	19.6141				0.618852	0.692544	0.702388	0.589524	0.639106	0.62381	0.603579	0.742179	0.699531	0.624354	0.69353	0.733422	0.722925	0.690182	0.715684	0.709601	0.846338	1.0109	0.641348	0.823879	0.806185	0.752603	0.561511	0.829315	0.695086	0.697679	0.740441	0.724785	0.58509	0.695899	0.709216	0.686197	0.698099	0.823621	0.834651	0.755415	0.212236	0.672497	0.728209	0.689945	0.805046	0.551331	0.648841	0.740009	0.665534
1178848	19.6475				0.618361	0.713653	0.694602	0.608514	0.632963	0.625789	0.597665	0.757745	0.723113	0.650282	0.694694	0.750386	0.706737	0.660126	0.706104	0.698224	0.825609	0.887011	0.641092	0.834839	0.829953	0.741302	0.560007	0.825045	0.74357	0.719506	0.742811	0.710756	0.609888	0.729356	0.712794	0.677438	0.682322	0.789248	0.798871	0.747149	0.22105	0.673978	0.739457	0.685144	0.836847	0.574906	0.664868	0.77196	0.654712
1180848	19.6808				0.620485	0.756567	0.67962	0.627714	0.62632	0.617639	0.615648	0.765148	0.717425	0.644306	0.677825	0.759723	0.708707	0.673029	0.71829	0.709881	0.82888	1.47799	0.64352	0.80857	0.797865	0.743803	0.545353	0.774389	0.723176	0.737009	0.765283	0.743345	0.598324	0.723953	0.719676	0.671023	0.707645	0.814424	0.787553	0.730264	0.21938	0.655622	0.731259	0.703131	0.826526	0.564671	0.644469	0.752452	0.644523
1182848	19.7141				0.60978	0.676775	0.70359	0.599174	0.625024	0.582193	0.639371	0.714154	0.69804	0.634074	0.679906	0.740261	0.711175	0.685703	0.713502	0.714216	0.839169	1.46486	0.640739	0.872108	0.786289	0.731649	0.540034	0.7903	0.709385	0.730865	0.749413	0.724558	0.599421	0.702357	0.718645	0.660345	0.759771	0.798642	0.785435	0.733753	0.221748	0.656834	0.734284	0.693556	0.823361	0.579037	0.656298	0.745671	0.639387
1184848	19.7475				0.619524	0.679873	0.692247	0.617585	0.613708	0.592095	0.608722	0.757066	0.70319	0.641356	0.674063	0.750088	0.714231	0.665913	0.699515	0.721582	0.837172	1.01159	0.635953	0.818442	0.796659	0.749485	0.540402	0.81348	0.70025	0.717671	0.737498	0.733166	0.583656	0.706019	0.723381	0.733867	0.720481	0.803328	0.794334	0.724383	0.222747	0.670016	0.743009	0.70524	0.804295	0.580903	0.648036	0.762904	0.666117
1186848	19.7808				0.615912	0.708065	0.68078	0.588867	0.621739	0.59746	0.606548	0.718049	0.727814	0.640507	0.684441	0.743687	0.712728	0.664809	0.716639	0.72698	0.831458	0.856507	0.619902	0.82652	0.797614	0.746092	0.532963	0.812837	0.69692	0.701268	0.730539	0.728486	0.581475	0.697314	0.70633	0.728356	0.683276	0.805458	0.774239	0.704068	0.221528	0.664366	0.747746	0.723559	0.850947	0.587416	0.655912	0.745577	0.642041
1188848	19.8141				0.60936	0.684428	0.673614	0.592111	0.626285	0.60584	0.625572	0.72825	0.701087	0.64272	0.696453	0.734156	0.69944	0.658842	0.730024	0.69959	0.836503	0.92883	0.639713	0.854852	0.797005	0.758773	0.52654	0.824037	0.689032	0.69948	0.738244	0.720729	0.598128	0.69028	0.714446	0.687522	0.786528	0.819955	0.793709	0.712536	0.220849	0.668553	0.768972	0.732847	0.827439	0.580418	0.63722	0.741539	0.666007
1190848	19.8475				0.614793	0.727833	0.700934	0.577322	0.617617	0.638753	0.637706	0.752403	0.674726	0.622015	0.695046	0.724782	0.718116	0.675191	0.708401	0.736895	0.851332	0.888605	0.624186	0.84678	0.809044	0.772699	0.549661	0.802698	0.688438	0.727554	0.732039	0.725726	0.591696	0.690886	0.7173	0.681181	0.695425	0.809374	0.782213	0.71699	0.222919	0.647137	0.721882	0.700221	0.807675	0.574893	0.652517	0.734195	0.664266
1192848	19.8808				0.617438	0.686771	0.687452	0.593905	0.621003	0.614452	0.603271	0.750239	0.699747	0.623696	0.700933	0.733964	0.71661	0.679773	0.725102	0.74173	0.855744	1.19741	0.640548	0.863116	0.793982	0.76445	0.520469	0.843482	0.691856	0.708042	0.715133	0.725458	0.591419	0.697953	0.714771	0.693317	0.689939	0.786138	0.772934	0.695034	0.223121	0.675401	0.712706	0.714758	0.820059	0.570884	0.657517	0.739715	0.647262
1194848	19.9141				0.617664	0.682265	0.70046	0.594161	0.623859	0.594239	0.592059	0.75152	0.694937	0.622195	0.713755	0.730631	0.706623	0.675253	0.717095	0.714465	0.838262	1.25766	0.645663	0.851422	0.821366	0.735539	0.524843	0.785712	0.680633	0.729407	0.72004	0.720276	0.586251	0.695866	0.695402	0.681298	0.705283	0.798224	0.771664	0.695487	0.210546	0.673506	0.701243	0.693135	0.830936	0.564602	0.659682	0.744406	0.662561
1196848	19.9475				0.610776	0.694089	0.676938	0.571864	0.639458	0.599561	0.624838	0.738668	0.70034	0.63981	0.688896	0.719615	0.699497	0.6708	0.722686	0.746543	0.838768	0.908533	0.638335	0.848934	0.790545	0.726915	0.546408	0.807381	0.68532	0.723891	0.72567	0.728528	0.589899	0.699429	0.709877	0.663673	0.685333	0.818555	0.764541	0.705283	0.22285	0.647212	0.72113	0.712857	0.830031	0.569851	0.642162	0.752686	0.660849
1198848	19.9808				0.619513	0.700068	0.671598	0.57391	0.612844	0.611469	0.588337	0.745887	0.705	0.632747	0.701532	0.72454	0.696417	0.673853	0.713372	0.728729	0.855742	0.818171	0.633029	0.80957	0.797963	0.74603	0.551394	0.818562	0.6997	0.735322	0.70336	0.6911	0.579575	0.705173	0.71652	0.668391	0.681369	0.80385	0.770798	0.689633	0.220182	0.659697	0.71717	0.721056	0.82366	0.564443	0.615323	0.734459	0.646682
1200848	20.0141				0.621469	0.695463	0.656502	0.602301	0.655547	0.609207	0.633475	0.761949	0.722325	0.643672	0.718737	0.728522	0.704784	0.71141	0.722581	0.751202	0.846804	0.918067	0.635956	0.830524	0.772538	0.754944	0.537945	0.81939	0.667687	0.72458	0.728829	0.731811	0.588837	0.698169	0.699015	0.674683	0.694505	0.811377	0.76074	0.693111	0.214024	0.668184	0.705009	0.711043	0.840958	0.583801	0.66367	0.768554	0.638377
1202848	20.0475				0.614957	0.714228	0.71015	0.611471	0.608539	0.587985	0.608628	0.738375	0.705331	0.633954	0.694887	0.73245	0.697719	0.66972	0.710822	0.758653	0.822249	0.855811	0.635466	0.837637	0.775796	0.748134	0.551024	0.813221	0.682194	0.703768	0.729197	0.722692	0.607578	0.690632	0.695246	0.690503	0.67905	0.817384	0.783707	0.689418	0.215122	0.656986	0.714657	0.722935	0.829379	0.568717	0.660522	0.740064	0.64139
1204848	20.0808				0.619132	0.697421	0.668832	0.577535	0.612008	0.596121	0.590793	0.753883	0.709524	0.652801	0.688493	0.736413	0.722918	0.686192	0.710222	0.77101	0.836968	0.823172	0.629181	0.850813	0.775371	0.752118	0.569553	0.804036	0.682205	0.711273	0.728046	0.716346	0.592212	0.699056	0.699756	0.666468	0.657415	0.831173	0.766519	0.702629	0.216015	0.68457	0.706474	0.688224	0.818987	0.56747	0.650477	0.765698	0.647922
1206848	20.1141				0.610436	0.70737	0.682734	0.610822	0.614918	0.596806	0.601909	0.754302	0.714926	0.635111	0.678223	0.803944	0.717044	0.670818	0.711959	0.752463	0.848931	0.881354	0.630404	0.838206	0.795496	0.756216	0.549369	0.796321	0.674553	0.706824	0.750116	0.702806	0.578577	0.718384	0.700229	0.674799	0.706429	0.822015	0.770597	0.692091	0.217219	0.663233	0.721624	0.676115	0.841474	0.573857	0.652954	0.728842	0.661581
1208848	20.1475				0.627518	0.739865	0.660719	0.599388	0.625529	0.594027	0.650264	0.767222	0.726005	0.645641	0.678702	0.746352	0.72506	0.677408	0.742521	0.730551	0.825679	0.871115	0.635176	0.814422	0.745773	0.729172	0.534918	0.808539	0.667029	0.708648	0.743329	0.718952	0.590266	0.714818	0.681318	0.661795	0.702357	0.808404	0.761822	0.706459	0.226257	0.641737	0.748335	0.682198	0.825463	0.592611	0.654752	0.745699	0.665794
1210848	20.1808				0.610768	0.766798	0.678954	0.592664	0.614614	0.572225	0.632024	0.751457	0.721649	0.650405	0.709717	0.750492	0.714316	0.678526	0.719528	0.734568	0.839591	0.858223	0.637162	0.862493	0.766836	0.752766	0.567622	0.796013	0.684152	0.696418	0.740643	0.716704	0.594167	0.70539	0.709285	0.67486	0.678023	0.806466	0.770434	0.762988	0.218428	0.658439	0.802472	0.717769	0.816119	0.574003	0.640464	0.757644	0.661029
1212848	20.2141				0.618924	0.829107	0.706212	0.676939	0.628938	0.620401	0.62007	0.794137	0.715393	0.640694	0.683524	0.74736	0.717335	0.66186	0.739877	0.741206	0.852221	0.8874	0.630933	0.864097	0.767562	0.764776	0.525975	0.799959	0.695677	0.727566	0.727254	0.728419	0.58819	0.714534	0.705176	0.663693	0.68404	0.80114	0.768688	0.731517	0.210664	0.650636	0.836071	0.724415	0.827615	0.575253	0.68246	0.745968	0.661703
1214848	20.2475				0.622264	0.801121	0.681575	0.669235	0.620285	0.609509	0.618863	0.773542	0.711181	0.643688	0.663861	0.755543	0.714391	0.663342	0.721688	0.714948	0.845462	1.12611	0.63663	0.837036	0.778063	0.730578	0.554899	0.794243	0.667028	0.708701	0.720099	0.730737	0.591025	0.735038	0.709412	0.675587	0.67046	0.821018	0.758988	0.708114	0.217972	0.671964	0.833932	0.697843	0.824576	0.581967	0.673513	0.74656	0.645577
1216848	20.2808				0.621094	0.867364	0.675839	0.632474	0.604984	0.614154	0.630881	0.73749	0.743606	0.638296	0.696865	0.75349	0.713342	0.672001	0.734102	0.723179	0.842562	0.931412	0.636157	0.830034	0.773597	0.739745	0.558157	0.801199	0.698217	0.708279	0.72445	0.74721	0.586021	0.742192	0.723477	0.695606	0.673975	0.814315	0.773949	0.711882	0.215159	0.656325	0.774048	0.716339	0.859428	0.565944	0.645921	0.720515	0.654634
1218848	20.3141				0.624438	1.47836	0.699033	0.675349	0.627506	0.615548	0.620476	0.755448	0.682351	0.642687	0.686721	0.740709	0.715466	0.673575	0.719876	0.705181	0.8291	0.969871	0.633931	0.828678	0.776425	0.738092	0.54919	0.813251	0.691934	0.738679	0.720902	0.770356	0.58699	0.7423	0.694638	0.674783	0.677598	0.798946	0.754918	0.704201	0.20746	0.652355	0.803686	0.689919	0.849208	0.598411	0.654943	0.735769	0.672763
1220848	20.3475				0.621605	2.08453	0.739621	0.712876	0.62554	0.618319	0.62529	0.713382	0.745178	0.636667	0.668334	0.720187	0.708579	0.680811	0.718653	0.739124	0.854785	1.01836	0.628766	0.82436	0.752663	0.746913	0.557441	0.830457	0.699585	0.717608	0.712485	0.71991	0.586869	0.745496	0.715621	0.690014	0.694606	0.811453	0.786024	0.698401	0.22063	0.657476	0.821853	0.713297	0.817002	0.571192	0.648523	0.737835	0.65801
1222848	20.3808				0.627305	1.15845	0.688436	0.671802	0.638343	0.60778	0.583661	0.750188	0.717202	0.637446	0.711557	0.750603	0.711589	0.703162	0.723821	0.712789	0.848333	0.995698	0.641392	0.854639	0.754743	0.73034	0.562228	0.813478	0.684771	0.730731	0.718447	0.740159	0.594648	0.74447	0.707427	0.677678	0.677584	0.814025	0.776709	0.721073	0.222198	0.699111	0.848664	0.697607	0.823495	0.576283	0.650453	0.751223	0.652778
1224848	20.4141				0.621926	0.790351	0.663288	0.687042	0.608483	0.602355	0.6115	0.739067	0.713769	0.61778	0.670304	0.737023	0.71332	0.665223	0.711771	0.727237	0.84201	0.948952	0.642725	0.819901	0.773513	0.735776	0.516806	0.811817	0.704294	0.716843	0.699507	0.722639	0.594479	0.729972	0.721292	0.663699	0.671905	0.802567	0.779375	0.715629	0.214913	0.673408	0.762296	0.706109	0.834525	0.57992	0.652126	0.742743	0.643301
1226848	20.4475				0.615357	0.710539	0.670172	0.650862	0.603837	0.603331	0.590872	0.737693	0.760324	0.640785	0.678331	0.722026	0.714502	0.672816	0.716058	0.75099	0.83902	1.09026	0.642248	0.828994	0.781048	0.735731	0.551621	0.806972	0.703413	0.745931	0.727934	0.728946	0.592582	0.764748	0.720889	0.66953	0.718117	0.79584	0.770052	0.696706	0.21805	0.650535	0.823182	0.702748	0.833561	0.600049	0.664676	0.725244	0.657992
1228848	20.4808				0.624353	0.681318	0.713081	2.82928	0.641364	0.608714	0.608991	0.740283	0.744518	0.662312	0.679876	0.748544	0.727971	0.679375	0.727178	0.738311	0.85057	1.00254	0.64837	0.869376	0.776794	0.727198	0.525912	0.807346	0.67766	0.743961	0.724425	0.746835	0.586208	0.727536	0.719106	0.678857	0.696163	0.789447	0.767669	0.691007	0.218852	0.656613	0.804853	0.683196	0.855978	0.601092	0.670273	0.743225	0.650423
1230848	20.5141				0.62209	0.697351	0.709742	3.18946	0.64931	0.594843	0.62287	0.721438	0.739629	0.651993	0.654028	0.744531	0.719354	0.659972	0.73238	0.725832	0.850405	0.86634	0.627801	0.821547	0.778507	0.731961	0.550358	0.805297	0.692575	0.752701	0.736986	0.721655	0.589158	0.729043	0.682697	0.677463	0.678827	0.812919	0.764274	0.690877	0.218112	0.67072	0.821184	0.704995	0.840707	0.565489	0.656975	0.717418	0.652583
1232848	20.5475				0.620103	0.679187	0.683895	1.66832	0.620287	0.602726	0.623235	0.768576	0.742629	0.644557	0.678441	0.741776	0.712982	0.676052	0.72097	0.765334	0.855165	1.18826	0.645127	0.837508	0.77572	0.750008	0.543596	0.801714	0.70492	0.739682	0.727178	0.747259	0.609738	0.734275	0.726184	0.669848	0.660412	0.805136	0.770186	0.767936	0.226831	0.669532	0.702527	0.690506	0.821245	0.590984	0.650732	0.724731	0.674692
1234848	20.5808				0.623799	0.661882	0.700782	0.756691	0.585615	0.610797	0.6043	0.725988	0.719906	0.636747	0.667336	0.742229	0.74737	0.68593	0.706321	0.748611	0.86909	0.996388	0.628584	0.832289	0.772141	0.746412	0.559213	0.806702	0.690568	0.720622	0.705904	0.725164	0.593198	0.743421	0.711603	0.664499	0.663681	0.798636	0.762495	0.717028	0.208751	0.658676	0.707372	0.68575	0.830923	0.579673	0.663678	0.739765	0.641579
1236848	20.6141				0.624027	0.676238	0.674977	0.643881	0.605324	0.599903	0.610743	0.76611	0.723509	0.639428	0.690827	0.734781	0.724121	0.662625	0.71924	0.737356	0.875017	1.14641	0.63792	0.831536	0.786628	0.737514	0.548176	0.807339	0.687955	0.725735	0.726441	0.70755	0.587084	0.736399	0.704647	0.668926	0.698213	0.808892	0.777779	0.712013	0.216645	0.649675	0.735966	0.698885	0.84058	0.567565	0.64741	0.759507	0.633873
1238848	20.6475				0.620487	0.68627	0.686974	0.62845	0.617153	0.583046	0.580078	0.736155	0.768385	0.623687	0.6895	0.728421	0.71846	0.662859	0.725333	0.733111	0.850475	1.34251	0.638137	0.839963	0.795785	0.744649	0.537645	0.824722	0.696392	0.730032	0.71398	0.717666	0.591815	0.738076	0.724486	0.675093	0.688344	0.812546	0.758702	0.727944	0.225394	0.658955	0.724648	0.714599	0.844423	0.591414	0.665687	0.774044	0.674681
1240848	20.6808				0.62483	0.660921	0.683857	0.601895	0.599032	0.603311	0.607141	0.744424	0.743322	0.624636	0.703102	0.743702	0.713492	0.68006	0.709073	0.742829	0.84018	1.04357	0.630577	0.877649	0.812981	0.734065	0.538804	0.805471	0.711273	0.724032	0.736561	0.720993	0.603027	0.737927	0.718126	0.645388	0.673757	0.796466	0.801095	0.713134	0.226901	0.651418	0.731337	0.699634	0.830363	0.585765	0.651248	0.76427	0.641463
1242848	20.7141				0.636171	0.671114	0.696499	0.609698	0.633525	0.624086	0.615213	0.711923	0.724481	0.637379	0.683071	0.742482	0.726171	0.674169	0.723736	0.746633	0.878556	1.0007	0.637401	0.806169	0.771231	0.740005	0.521114	0.782405	0.696264	0.726963	0.730609	0.708345	0.603998	0.772898	0.706509	0.681566	0.675126	0.79487	0.989858	0.694294	0.218302	0.693572	0.737411	0.694356	0.829613	0.571354	0.669635	0.746755	0.63172
1244848	20.7475				0.618869	0.679968	0.675587	0.589457	0.616488	0.594833	0.639271	0.73009	0.734446	0.635496	0.694397	0.737818	0.760452	0.660961	0.714163	0.762632	0.854183	1.07953	0.618728	0.813291	0.781692	0.754271	0.539051	0.777328	0.723212	0.743819	0.717945	0.739582	0.590174	0.813261	0.729502	0.665857	0.692046	0.803022	0.803843	0.692445	0.214146	0.635446	0.746115	0.698947	0.853963	0.576557	0.667508	0.722753	0.632263
1246848	20.7808				0.613895	0.682585	0.659571	0.592383	0.629036	0.622071	0.616181	0.724278	0.765546	0.642297	0.66881	0.754494	0.709358	0.664394	0.70808	0.725437	0.854878	0.986309	0.638817	0.872922	0.769229	0.743627	0.528208	0.779322	0.712228	0.73811	0.743326	0.734164	0.588799	2.29156	0.741962	0.675693	0.734923	0.797582	0.78306	0.710805	0.209052	0.647636	0.713114	0.724052	0.851386	0.561284	0.65405	0.730036	0.636436
1248848	20.8141				0.616498	0.669635	0.690902	0.591375	0.639019	0.60607	0.602377	0.701466	0.751422	0.653518	0.707913	0.736158	0.719666	0.670464	0.711592	0.728104	0.859734	0.968638	0.622829	0.830186	0.762313	0.753496	0.53277	0.804532	0.700776	0.722066	0.726969	0.73754	0.585953	2.4578	0.722322	0.659007	0.706606	0.815683	0.766198	0.697891	0.216741	0.681089	0.749232	0.688523	0.841105	0.58192	0.678936	0.754149	0.628886
1.25085e+06	20.8475				0.614443	0.683262	0.668293	0.612097	0.626296	0.635308	0.613189	0.724762	0.721079	0.640893	0.679216	0.728722	0.701828	0.659305	0.71905	0.754722	0.854793	0.852991	0.631303	0.820459	0.777886	0.763796	0.54858	0.800497	0.692059	0.726867	0.716329	0.739059	0.581957	1.43318	0.714443	0.657799	0.691382	0.782454	0.787864	0.675772	0.213064	0.650836	0.72557	0.682726	0.856249	0.575414	0.669118	0.723726	0.62893
1252848	20.8808				0.609759	0.652273	0.697265	0.590356	0.621614	0.62161	0.633429	0.705713	0.724584	0.628448	0.692666	0.733475	0.692068	0.670245	0.731696	0.724033	0.860147	0.833991	0.634788	0.833899	0.790952	0.715322	0.512403	0.795549	0.706447	0.708761	0.709899	0.733382	0.578581	0.79662	0.711024	0.662858	0.669002	0.802393	0.800343	0.699788	0.222946	0.663645	0.723016	0.684954	0.834669	0.583351	0.67198	0.769223	0.646079
1254848	20.9141				0.622264	0.645281	0.667037	0.572225	0.593722	0.600298	0.631042	0.747572	0.743364	0.617016	0.701667	0.736712	0.697477	0.687361	0.723225	0.727073	0.852316	0.804329	0.631544	0.948088	0.770683	0.717864	0.521668	0.828178	0.669164	0.695717	0.724534	0.732864	0.586614	0.717273	0.71687	0.653467	0.682479	0.805587	0.77889	0.688835	0.216021	0.642278	0.753971	0.681962	0.845849	0.575482	0.66653	0.7442	0.633134
1256848	20.9475				0.610992	0.641406	0.680016	0.582045	0.597591	0.596214	0.608833	0.751461	0.708228	0.644406	0.682298	0.73464	0.710777	0.663821	0.69646	0.707013	0.838789	0.81276	0.624088	0.84372	0.784065	0.742268	0.529291	0.776235	0.6665	0.702259	0.718156	0.727163	0.577844	0.698211	0.714064	0.637014	0.68765	0.789562	0.774588	0.70766	0.211594	0.653815	0.729813	0.690592	0.847397	0.567591	0.650117	0.725551	0.648433
1258848	20.9808				0.61487	0.656519	0.68014	0.596661	0.590121	0.597428	0.613687	0.708359	0.724553	0.62415	0.655331	0.741872	0.703708	0.659933	0.703248	0.701259	0.84418	0.768839	0.643247	0.792561	0.763409	0.727177	0.535941	0.800247	0.686622	0.746679	0.702292	0.751703	0.58383	0.695507	0.676885	0.673789	0.674202	0.807599	0.775338	0.688252	0.218546	0.688043	0.704065	0.6908	0.834362	0.554046	0.648348	0.743226	0.645052
1260848	21.0141				0.613389	0.644497	0.656307	0.584349	0.61709	0.612746	0.608923	0.724419	0.697012	0.637241	0.673933	0.736797	0.697945	0.671509	0.695426	0.718711	0.848149	0.799247	0.628693	0.82271	0.770778	0.73092	0.530759	0.796957	0.691446	0.706866	0.687136	0.724348	0.590535	0.709094	0.710465	0.646815	0.676031	0.811414	0.764861	0.672906	0.20957	0.651313	0.761379	0.681247	0.847961	0.573566	0.643311	0.727579	0.607955
1262848	21.0475				0.611954	0.647745	0.668312	0.584314	0.632667	0.640855	0.634943	0.740866	0.732054	0.639204	0.668302	0.728355	0.692435	0.657763	0.717211	0.695119	0.849845	0.830834	0.615336	0.809217	0.775879	0.743589	0.521339	0.791221	0.677358	0.719574	0.711815	0.743235	0.585809	0.678448	0.710698	0.639896	0.685234	0.808323	0.766503	0.712741	0.217116	0.675296	0.733416	0.690748	0.855278	0.583546	0.631003	0.717656	0.634557
1264848	21.0808				0.618574	0.679158	0.673283	0.595131	0.600533	0.595476	0.632739	0.745143	0.730438	0.636092	0.680828	0.747995	0.707153	0.675229	0.740298	0.713606	0.86637	0.91519	0.626214	0.850894	0.782003	0.75628	0.53629	0.781283	0.694803	0.719318	0.713911	0.728382	0.590906	0.70431	0.708077	0.673352	0.684955	0.798072	0.782747	0.702006	0.221329	0.644	0.69143	0.66778	0.83447	0.582325	0.656041	0.736645	0.644796
1266848	21.1141				0.609081	0.660766	0.65615	0.592594	0.611685	0.651192	0.611386	0.718642	0.699276	0.623998	0.67338	0.758231	0.698381	0.654348	0.722049	0.686924	0.859813	0.865964	0.635799	0.895713	0.77319	0.758827	0.535619	0.777085	0.693259	0.758381	0.717043	0.737253	0.593112	0.696695	0.72725	0.661757	0.677447	0.79345	0.788534	0.707817	0.220768	0.64552	0.726522	0.675133	0.847108	0.578677	0.652401	0.736805	0.636984
1268848	21.1475				0.609328	0.666932	0.660393	0.589073	0.604066	0.630902	0.616565	0.737535	0.711365	0.643189	0.689275	0.722354	0.690791	0.670861	0.727207	0.720624	0.845091	0.854525	0.626062	0.823272	0.783398	0.727648	0.573062	0.769083	0.677171	0.7101	0.722928	0.748507	0.586416	0.657225	0.708085	0.656729	0.685568	0.807771	0.782592	0.698001	0.222325	0.657682	0.723324	0.668792	0.841538	0.573583	0.651761	0.739896	0.635826
1270848	21.1808				0.616595	0.627656	0.688787	0.581987	0.612931	0.609837	0.611225	0.727108	0.72924	0.650146	0.693139	0.741694	0.700678	0.666399	0.717201	0.704059	0.865169	0.835407	0.620519	0.845364	0.785616	0.742312	0.570343	0.798629	0.660599	0.700815	0.693517	0.732583	0.581005	0.700133	0.68703	0.651866	0.667714	0.803615	0.788764	0.691361	0.210058	0.633739	0.72155	0.702164	0.83781	0.598292	0.666169	0.708621	0.663266
1272848	21.2141				0.612772	0.65716	0.687093	0.594976	0.617218	0.610678	0.614926	0.751232	0.696589	0.631902	0.680395	0.705991	0.696936	0.672759	0.707392	0.718957	0.855453	0.7861	0.641366	0.825686	0.753062	0.756145	0.528573	0.786651	0.675811	0.726975	0.697834	0.725003	0.578047	0.685973	0.688342	0.665432	0.672395	0.804189	0.779794	0.696889	0.213089	0.658739	0.70286	0.70583	0.853004	0.5724	0.644861	0.754624	0.641899
1274848	21.2475				0.61373	0.658755	0.656131	0.584748	0.615191	0.631628	0.613608	0.731644	0.706358	0.662182	0.682786	0.725907	0.693634	0.659179	0.701398	0.707426	0.863514	0.816224	0.624101	0.85947	0.788783	0.718229	0.544384	0.789382	0.686075	0.735669	0.71968	0.704178	0.579309	0.676976	0.68531	0.664	0.666968	0.820085	0.772113	0.693491	0.223842	0.670598	0.735285	0.676619	0.843018	0.565499	0.630438	0.761147	0.647294
1276848	21.2808				0.659877	0.659658	0.662188	0.615644	0.618149	0.63543	0.622511	0.708525	0.712944	0.631291	0.660606	0.72001	0.710231	0.673163	0.739753	0.720356	0.854268	0.832929	0.686124	0.831117	0.796241	0.735587	0.589769	0.788449	0.66347	0.730473	0.74286	0.747926	0.578529	0.698791	0.721812	0.664446	0.6825	0.821707	0.789944	0.685791	0.234401	0.661503	0.727721	0.691804	0.844908	0.564992	0.644928	0.743511	0.648536
1278848	21.3141				0.804838	0.723995	0.684207	0.701619	0.684645	0.823088	0.635645	0.776259	0.749795	0.697688	0.737581	0.74461	0.723547	0.692757	0.736596	0.776541	0.90216	0.80461	0.795389	0.884688	0.807677	0.777548	0.782439	0.791288	0.707184	0.771009	0.750036	0.948728	0.608349	0.728732	0.808455	0.722576	0.686166	0.838937	0.793239	0.702483	0.303631	0.684906	0.739117	0.711968	0.865345	0.584891	0.657268	0.794074	0.698534
1280848	21.3475				1.10651	0.869437	0.724047	1.17348	1.07238	2.56177	0.686712	0.764909	0.797664	0.752277	0.790315	0.748782	0.7258	0.693236	0.763748	0.790518	0.909417	0.821347	0.87371	0.934493	0.837747	0.772825	3.90329	0.809771	0.795679	0.892721	0.766222	2.23898	0.694128	1.19413	2.19027	0.797974	0.772523	0.84861	0.812839	0.735089	0.70814	0.713338	0.762612	0.697152	0.883074	0.631645	0.690547	0.807402	0.680848
1282848	21.3808				2.15385	2.38908	0.938921	3.55607	2.26578	3.06836	0.711479	0.860335	1.00082	1.22547	0.959905	0.77797	0.768694	0.743346	0.811522	1.11204	0.959953	0.847607	1.10501	1.47916	0.846052	0.817492	3.50134	0.838206	1.35073	2.61496	0.79865	1.96521	0.742196	2.86972	4.09812	2.21736	0.760614	0.909398	0.851721	0.823742	1.24843	0.807341	0.791433	0.756903	0.951922	0.685684	0.730628	0.824345	0.733059
1284848	21.4141				2.63507	1.82902	1.01017	2.6901	1.85573	2.53819	0.769866	0.951683	3.31739	2.7842	3.4286	0.839866	0.780012	0.764146	0.878246	3.32919	1.02974	0.80148	2.46734	2.69173	0.93345	0.817523	2.20975	0.82137	2.81941	2.46145	0.777943	1.53556	0.818725	2.25977	2.67018	3.21944	0.74497	0.945423	0.875585	0.783293	0.923724	0.833793	0.79951	0.778204	0.991946	1.02421	0.802341	0.843906	0.797219
1286848	21.4475				2.64651	1.08093	2.59848	1.45884	1.23905	1.78652	0.942724	1.01542	3.68582	2.03873	3.01227	0.857837	0.764383	0.783685	1.05375	2.63774	1.03459	0.819081	3.77496	1.99605	0.904182	0.802138	1.60323	0.835072	2.53597	1.62042	0.767978	1.2258	0.807792	1.548	1.53623	2.11211	0.751729	0.913904	0.848282	0.774677	0.630613	0.879089	0.827405	0.78228	1.04317	2.43838	0.942087	0.842602	0.851486
1288848	21.4808		+ Ca2+		2.57958	0.965588	3.31109	1.10156	1.0424	1.43701	3.10353	1.10031	2.23843	1.28736	1.79187	0.803581	0.756744	0.803614	2.77163	1.32975	1.00983	0.823566	3.70699	1.41557	0.880455	0.779209	1.7082	0.826885	2.04296	1.18493	0.768826	1.47462	0.78434	1.18371	1.29628	1.23509	0.719877	0.857615	0.867152	0.757714	0.525519	1.15334	0.853858	0.81684	1.04606	2.08179	1.31464	0.869246	0.947193
1290848	21.5141				2.53787	0.965326	1.891	1.10667	1.52606	1.64391	3.10538	2.05403	1.16374	0.992812	1.08664	0.793966	0.746542	0.799205	2.66914	0.938233	0.984031	0.847828	3.45679	1.18942	0.836404	0.799756	3.08817	0.824386	1.50121	1.17785	0.744836	2.17212	0.825945	1.14486	1.5272	0.988043	0.737861	0.855873	0.850658	0.756784	0.594392	1.5453	0.865571	0.845434	1.07317	1.45533	3.45568	0.870523	2.25091
1292848	21.5475				2.52986	1.16915	1.08108	1.26687	2.50257	3.00403	2.19585	4.37958	0.984464	0.999908	0.956342	0.815266	0.7487	0.832452	1.60613	0.859508	1.01511	0.842338	3.2264	1.41484	0.865847	0.800767	3.76633	0.841222	1.15682	1.56449	0.751635	2.14925	0.829104	1.51033	3.95598	0.96228	0.769093	0.842765	0.869937	0.771988	0.936976	1.47426	0.850957	0.847252	1.09515	1.00078	3.10979	0.937686	2.93933
1294848	21.5808				2.57093	2.09324	1.0056	2.45065	2.20395	3.22945	1.30801	3.59261	0.968215	1.06612	0.975171	0.82862	0.764296	0.937081	0.986669	0.881543	1.02096	0.863363	3.29072	2.42864	0.866678	0.822867	3.20212	0.834784	0.988917	2.77024	0.74965	1.83484	0.795929	2.82534	3.83588	0.974712	0.772807	0.871455	0.871168	0.775722	1.20991	1.53723	0.966581	0.832699	1.11512	0.827593	1.77943	0.956727	2.58621
1296848	21.6141				2.6115	2.03043	1.02662	3.38846	1.53747	2.8785	0.847871	2.29674	0.944113	1.24134	0.9596	0.790299	0.77454	0.96012	0.860204	0.874252	1.01719	0.848384	3.47617	2.90866	0.849824	0.822105	2.62516	0.832556	0.94779	2.56808	0.746671	1.49504	0.753743	2.63163	3.095	1.31006	0.729465	0.852248	0.85834	0.762553	1.0879	1.63066	0.994029	0.844	1.10801	0.812667	1.00493	0.949269	1.75182
1298848	21.6475				2.63354	1.37553	0.964857	2.88282	1.15302	2.2041	0.793706	1.31611	0.975259	1.80468	0.992129	0.827657	0.769514	2.54971	0.850005	0.947759	1.03476	0.845309	3.55344	1.74681	0.844846	0.812961	2.11929	0.819679	1.00482	1.96893	0.729342	1.2706	0.737278	2.26468	2.36902	3.31879	0.778018	0.878417	0.861747	0.759088	0.88504	1.6772	1.03259	0.935973	1.1258	0.80128	0.833105	0.969927	1.15215
1300848	21.6808				2.61845	1.02359	0.888566	1.80612	1.03413	1.60573	0.755121	0.996439	1.0638	3.00482	1.10167	0.820542	0.775054	2.01481	0.804818	0.992493	1.04352	0.823589	3.64814	1.23441	0.838642	0.794609	1.99526	0.806326	1.04821	1.349	0.751723	1.4344	0.774503	1.82081	1.9703	3.11925	0.76861	0.880558	0.966623	0.784187	0.70498	1.34938	1.13116	1.0141	1.11969	0.803199	0.817736	1.0483	0.92477
1302848	21.7141				2.62796	0.966319	0.942447	1.23162	1.25582	1.28876	0.784665	0.922575	1.29806	2.32362	1.91674	0.813248	0.768684	1.15854	0.83683	1.04707	1.01423	0.848865	3.67195	1.14788	0.834011	0.795124	2.24889	0.81229	1.28482	1.13115	0.762028	2.37652	0.869325	1.5037	1.90796	2.34442	0.777914	0.855405	0.891703	0.75586	0.63281	1.04712	1.28864	0.913199	1.16122	0.884899	0.821024	1.07403	0.875241
1304848	21.7475				2.65105	0.986339	1.12284	1.08387	2.29473	1.32128	0.801985	0.921314	3.61396	1.55407	3.68566	0.874789	0.75661	0.860965	0.84695	1.23248	1.03548	0.83154	3.65983	1.1625	0.852662	0.794569	3.52664	0.823311	1.85803	1.07703	0.795452	2.31609	1.06421	1.35013	3.03264	1.51869	0.754362	0.870613	0.876219	0.78694	0.723198	0.880217	3.34168	0.84448	1.16384	1.43998	0.842972	1.63058	0.83141
1306848	21.7808				2.66819	1.32538	1.69144	1.12346	2.48927	2.18245	0.822798	0.953853	3.86684	1.16526	3.04513	0.876891	0.762482	0.791695	0.879848	2.32018	1.07	0.860427	3.66464	1.12756	0.932441	0.823793	3.7957	0.827901	2.60731	1.22317	0.770066	2.03953	1.3153	1.44169	4.14025	1.13687	0.74812	0.967369	1.13801	0.782126	1.06408	0.868653	4.4603	0.819714	1.18235	2.39994	0.866624	2.20808	0.846841
1308848	21.8141				2.68206	2.23209	3.21273	1.52988	2.01535	3.42216	0.858177	0.914333	2.61207	1.04068	2.11857	0.852706	0.78042	0.797525	0.869136	2.81083	1.08313	0.973209	3.69127	1.23478	0.927035	0.824177	3.47635	0.789077	2.59185	2.36589	0.772687	1.6667	1.8142	1.9875	3.86437	1.01237	0.7611	0.935133	1.06786	0.812053	1.21228	0.843464	3.56158	0.81061	1.18383	2.21452	0.880989	1.90832	0.848778
1310848	21.8475				2.66946	1.9304	2.70736	2.94292	1.4266	3.45599	0.872489	0.876549	1.40792	0.99715	1.36584	0.822162	0.777692	0.780506	0.890677	1.91927	1.06044	0.907469	3.77391	1.49114	0.922576	0.819276	3.13196	0.841904	2.27988	2.96743	0.759117	1.29604	1.37017	2.76762	3.44576	0.996745	0.757919	0.895068	0.915667	0.791816	1.1345	0.819756	2.11957	0.805688	1.18065	1.53064	0.876979	1.29672	0.873386
1312848	21.8808				2.6736	1.2968	1.49874	3.27933	1.10655	3.0837	0.962181	0.927757	1.02607	1.04186	1.07258	0.821917	0.77706	0.777499	0.882257	1.14792	1.04384	0.854156	3.89899	3.13338	0.894801	0.815703	2.73747	0.81523	1.929	2.6367	0.752076	1.11018	0.906709	2.66426	2.85115	1.03307	0.735327	0.887265	0.88687	0.762057	1.00606	0.826843	1.2129	0.781165	1.15425	0.954491	0.876526	0.973819	0.870213
1314848	21.9141				2.6788	1.09344	0.986801	2.68556	1.03353	2.58439	1.02221	0.894149	0.971575	1.29295	0.991654	0.822933	0.768343	0.779215	0.91436	0.930585	1.064	0.848248	3.81487	2.36518	0.882364	0.813802	2.48552	0.848934	1.57518	2.10861	0.761408	1.3451	0.817636	2.41954	2.37016	1.26019	0.752905	0.882006	0.900055	0.759574	0.904075	0.828674	0.933455	0.802682	1.16855	0.763856	0.932069	0.90146	0.92125
1316848	21.9475				2.6682	0.990099	0.906402	1.88589	1.15827	1.92865	1.89811	0.909144	0.974384	2.78157	0.978765	0.858768	0.773616	0.779308	0.938451	0.912096	1.05354	0.863356	3.75563	1.40973	0.845736	0.812038	2.35475	0.832309	1.32147	1.55966	0.757646	2.41033	0.82199	2.10027	1.99842	3.32283	0.753239	0.878412	0.897468	0.767274	0.83233	0.841801	0.868479	0.776968	1.18624	0.771377	0.904333	0.871488	0.880377
1318848	21.9808				2.66793	1.01446	0.857631	1.33703	1.71728	1.53543	3.38437	0.980836	0.948145	2.84508	1.00233	0.846889	0.781555	0.798685	0.930236	0.927836	1.05204	0.841473	3.694	1.19237	0.83783	0.817114	2.33664	0.831837	1.15096	1.18102	0.766182	2.50586	0.81874	1.77367	1.98533	3.19482	0.784844	0.854747	0.874434	0.773609	0.748153	0.857654	0.849843	0.794113	1.18161	0.814531	1.2299	0.859749	1.00579
1320848	22.0141				2.66016	1.36326	0.860701	1.1722	2.58716	1.36403	3.06497	0.958878	0.982515	2.12753	1.09515	0.841366	0.76456	0.795577	0.940443	0.982048	1.06719	0.861027	3.65941	1.14687	0.814323	0.828931	2.58621	0.857456	1.11144	1.0808	0.76047	2.27232	0.785898	1.54443	3.11582	2.55505	0.78394	0.87661	0.868669	0.771947	0.744109	0.870355	0.852468	0.820743	1.19779	0.814293	1.34925	0.870177	1.02973
1322848	22.0475				2.65096	2.15937	0.944229	1.1393	2.36745	1.37358	2.29343	1.03742	1.0157	1.40397	1.48136	0.814738	0.782589	0.790137	0.976374	1.06562	1.08594	0.85017	3.60593	1.12072	0.864338	0.816341	3.211	0.821104	1.1719	1.18813	0.757721	1.96182	0.780977	1.41727	4.05609	1.81409	0.773937	0.877596	0.87067	0.782323	0.78667	0.911851	0.845181	0.834095	1.20582	0.919612	3.16116	0.870211	0.988671
1324848	22.0808				2.65109	1.97708	0.9545	1.86112	2.01698	2.05955	1.40229	1.16636	1.29493	1.13023	3.42962	0.865545	0.796385	0.775403	1.03795	1.06313	1.10343	0.86228	3.60473	1.11837	0.879392	0.811541	3.50976	0.824204	1.31338	1.67447	0.750001	1.56092	0.75523	1.54107	3.97671	1.29049	0.766685	0.887626	0.879302	0.776071	0.943652	0.923793	0.838813	0.823749	1.22031	0.933346	3.27871	0.877044	0.961575
1326848	22.1141				2.67193	1.41327	0.957164	3.42285	1.49021	3.51857	0.980374	1.19043	3.21732	1.04418	3.30516	0.863165	0.790814	0.894488	1.34644	1.08059	1.08884	0.887447	3.54615	1.20484	0.907658	0.824734	3.4086	0.845063	2.04795	2.68311	0.755784	1.25181	0.816377	1.98305	3.56521	1.05533	0.769575	0.895184	0.914948	0.783988	1.00313	0.940571	0.827263	0.871045	1.26183	1.06437	2.33521	0.898162	1.02199
1328848	22.1475				2.66563	1.07152	1.03961	3.29035	1.16396	3.64691	0.832937	1.10737	3.71259	1.01826	2.64332	0.846301	0.793612	0.903672	2.37382	1.23428	1.08719	0.900956	3.55467	1.44442	0.937572	0.823955	3.06057	0.829487	2.70797	2.68255	0.771228	1.13436	0.859074	2.65766	3.00163	1.01577	0.780312	0.965312	0.886467	0.785157	1.02243	1.04114	0.835617	0.872675	1.23574	2.14534	1.35433	0.889565	1.30771
1330848	22.1808				2.65952	0.99637	1.17636	2.54481	1.04493	3.23314	0.798657	1.30145	2.94071	1.03001	1.81287	0.838107	0.796075	0.841769	2.38971	2.36311	1.09198	0.922427	3.71611	3.16954	0.925999	0.817881	2.70083	0.827454	2.59775	2.32749	0.753496	1.28153	0.852395	2.59409	2.36458	0.993809	0.75964	0.956311	0.888051	0.784923	0.959184	1.07178	0.834976	0.876003	1.22902	2.5648	0.981516	0.888499	2.30424
1332848	22.2141				2.64597	1.00475	1.48565	1.7891	1.22652	2.78615	0.803201	1.8216	1.85824	1.05284	1.27987	0.823996	0.793431	0.915375	1.66512	2.68082	1.09716	0.935756	3.70461	2.82205	0.912024	0.818266	2.41137	0.839585	2.38607	1.75474	0.773865	2.3667	0.921278	2.35766	1.93297	1.05677	0.767462	0.944982	0.892311	0.797094	0.903645	1.20209	0.877246	0.863482	1.25484	2.11999	0.873045	0.912348	3.05397
1334848	22.2475				2.64034	1.19437	3.74127	1.20454	1.87173	2.16962	0.823311	3.96497	1.16002	1.09389	1.093	0.821249	0.7885	0.935448	1.09935	2.02607	1.05497	0.907471	3.57478	1.70675	0.889682	0.794975	2.27479	0.836283	2.05726	1.29939	0.77715	2.51625	0.914483	1.98079	1.88358	1.39447	0.76579	0.926367	0.894421	0.770181	0.818368	1.52639	0.864348	1.04719	1.24523	1.41855	0.896828	0.905533	2.94645
1336848	22.2808				2.63167	1.84383	2.99154	1.08129	2.89737	1.67846	0.800495	4.07171	0.979502	1.35312	1.04762	0.838637	0.778038	0.959392	0.911134	1.30833	1.08006	0.901857	3.46521	1.19468	0.889291	0.805659	2.77875	0.82062	1.77384	1.12772	0.77095	2.34854	0.870414	1.62858	2.65422	3.1588	0.809974	0.903364	0.869817	0.774219	0.805655	2.14555	0.860469	1.14522	1.2367	0.946976	0.87784	0.880353	2.10096
1338848	22.3141				2.63594	1.9349	1.78957	1.00559	2.71962	1.34701	0.842835	3.13743	1.00963	2.5031	1.01782	0.863168	0.796611	1.01847	0.892074	0.996122	1.07899	0.846824	3.45088	1.11102	0.879734	0.81466	3.50736	0.820582	1.48814	1.16702	0.7734	2.03436	0.815543	1.38134	4.17538	3.32953	0.764676	0.895858	0.927983	0.788868	0.764525	2.19246	0.847982	1.08459	1.21094	0.8076	0.871024	0.900677	1.32815
1340848	22.3475				2.62112	1.56363	1.08269	0.949526	2.29856	1.21273	0.827783	1.96043	0.981493	2.93803	1.03146	0.839774	0.798008	1.23821	0.870607	0.928136	1.0815	0.882768	3.35576	1.07636	0.859033	0.836962	3.5787	0.822249	1.34266	1.57199	0.753524	1.63549	0.805475	1.18395	4.0852	2.83048	0.754837	0.891008	0.907603	0.78648	0.788938	1.72258	0.81545	1.19173	1.21949	0.779658	0.888165	0.890956	0.978186
1342848	22.3808				2.61921	1.15577	0.897448	1.02971	1.69896	1.37185	0.837653	1.20961	1.03112	2.34099	1.12873	0.85103	0.79396	1.99109	0.886195	0.936106	1.089	0.855959	3.30527	1.07552	0.846884	0.8091	3.32024	0.829653	1.23247	2.80213	0.756065	1.26666	0.773738	1.27484	3.6465	2.10535	0.782366	0.883703	0.932217	0.793309	0.939449	1.22388	0.862746	1.25907	1.2006	0.797104	0.92453	0.871724	0.892107
1344848	22.4141				2.60471	1.0375	0.827769	0.972704	1.21497	2.61219	0.849918	0.973462	1.07133	1.63483	1.27497	0.830289	0.7939	2.21592	0.907748	0.941957	1.09457	0.887924	3.18444	1.04823	0.845392	0.803153	2.89114	0.832575	1.23791	2.87207	0.750213	1.07994	0.81689	2.22305	2.97897	1.45617	0.872636	0.874866	0.897591	0.772204	1.02797	0.94815	0.860453	1.30039	1.20402	0.780627	0.936832	0.918624	0.864897
1355455	22.5909				2.60227	1.32422	0.885806	1.69763	2.73711	1.76756	3.24485	0.902567	1.58725	0.996457	1.30067	0.885124	0.773194	0.815535	0.897378	1.10674	1.06422	0.839728	3.48922	1.44893	0.919785	0.820637	3.97202	0.85812	2.57631	1.08374	0.762833	2.14666	1.00663	1.43279	4.33395	1.05032	0.793923	0.901208	0.903428	0.83771	0.620974	0.896673	0.862838	1.35749	1.18921	2.55275	2.93832	0.889943	0.915068
1357455	22.6242				2.57503	1.02194	0.880359	1.13319	2.5532	1.35693	2.78679	0.935107	1.10171	1.00851	1.06055	0.954182	0.796441	0.798708	0.925634	1.25074	1.11073	0.84221	3.52048	2.72186	0.911382	0.831557	3.89823	0.861045	2.39973	1.14169	0.762272	1.73804	1.04988	1.1852	4.51004	1.81723	0.799864	0.901435	0.907798	0.799887	0.794345	0.866302	0.826388	1.00926	1.20733	2.4486	1.89372	0.908946	0.85713
1359455	22.6576				2.57799	0.928083	0.901783	0.97213	2.11616	1.14339	2.07852	0.889758	0.985189	1.15534	1.01358	0.864911	0.810734	0.808535	0.899433	2.54286	1.15518	0.875945	3.51665	3.21996	0.901537	0.864286	3.32458	0.823485	2.17439	1.73626	0.755511	1.36173	1.16643	1.08886	3.96162	3.74504	0.833573	1.00515	0.895237	0.796977	1.16267	0.893374	0.857434	0.861048	1.21988	1.80993	1.1586	0.89862	0.855459
1361455	22.6909				2.58765	0.894255	1.02412	0.877418	1.47797	1.11437	1.26961	0.934129	0.975835	2.41008	1.02276	0.847534	0.811783	0.806465	0.943718	2.81648	1.15514	0.871065	3.25422	2.19243	0.884168	0.849521	2.62178	0.851298	1.88492	2.94421	0.76094	1.10491	1.24656	1.06628	3.16662	3.3852	0.807522	0.991062	0.910668	0.816129	1.18453	0.878004	0.846876	0.822747	1.22463	1.20336	0.945908	0.911664	0.936981
1363455	22.7243				2.5773	0.922136	1.13906	0.893325	1.09792	1.22321	0.890542	0.959416	0.991338	3.04979	1.02889	0.855372	0.811686	0.792833	0.932808	2.09493	1.12381	0.839202	3.11817	1.35077	0.856896	0.823992	1.93064	0.8345	1.63108	2.92526	0.729821	1.01858	1.0424	1.14332	2.09005	2.74807	0.804323	0.969395	0.8999	0.819645	1.03877	0.867511	0.835324	0.819604	1.20569	0.869617	0.860563	0.905866	0.886709
1365455	22.7576				2.57558	0.907865	1.62861	0.906944	0.988637	2.6567	0.802414	0.911141	1.05005	2.45244	1.20399	0.852261	0.794947	0.806192	0.937066	1.29148	1.08704	0.875513	3.07785	1.11849	0.865432	0.818333	1.54377	0.806131	1.35098	2.36029	0.746944	1.07451	0.865051	1.58058	1.34815	1.94068	0.804186	0.932073	0.907041	0.780124	0.839698	0.910481	0.866977	0.818792	1.18946	0.765184	0.894003	0.917876	0.906626
1367455	22.7909				2.55731	0.919149	2.99978	0.936525	0.974442	3.77054	0.782345	0.933804	1.07612	1.76066	1.29643	0.846996	0.803369	0.794104	0.989956	0.990073	1.10887	0.840716	3.21246	1.08556	0.86781	0.829967	1.34613	0.823774	1.23911	1.72047	0.743891	1.97542	0.825321	3.05576	1.19891	1.3372	0.80921	0.934331	0.927658	0.810284	0.672383	0.93839	0.860078	0.808404	1.21585	0.772477	0.837641	0.915049	0.92156
1369455	22.8242				2.55317	1.04552	2.95363	1.01359	1.40861	3.62862	0.793372	0.95652	1.06587	1.22926	1.64681	0.82881	0.791311	0.803453	0.919012	0.90588	1.08494	0.908391	3.24369	1.07646	0.851474	0.806793	1.53892	0.841067	1.20265	1.20106	0.749742	2.52689	0.848413	2.91148	1.13646	1.03066	0.782089	0.907268	0.904804	0.794464	0.533702	0.899851	0.836371	0.785972	1.22115	0.756399	0.858088	0.885356	0.927323
1371455	22.8576				2.56631	1.20517	2.03535	1.09811	2.07752	3.15797	0.799156	1.05341	1.09038	1.0087	3.57763	0.950419	0.812012	0.840283	0.979716	0.896341	1.10576	0.83248	3.36826	1.13507	0.843937	0.798459	3.70975	0.85759	1.25838	1.04522	0.75652	2.37905	0.84918	2.516	1.14931	0.970314	0.822076	0.917314	0.918078	0.801149	0.500968	0.908898	0.873624	0.826765	1.25514	0.73883	0.898556	0.917372	0.859507
1373455	22.8909				2.57327	2.44159	1.26487	3.24458	2.90043	2.53778	0.808918	0.995248	1.20487	0.94119	3.23045	0.889655	0.923141	0.843059	1.03161	0.905245	1.11781	0.8595	3.28179	1.14052	0.870568	0.814955	4.43291	0.856038	1.59486	1.04352	0.786942	2.02793	0.846315	2.00446	1.23194	0.959279	0.805423	0.919301	0.90363	0.822341	0.571671	0.915392	0.851437	0.807197	1.22136	0.789397	0.895194	0.939072	0.868861
1375455	22.9243				2.58298	2.38178	1.02198	3.77125	2.65594	1.74176	0.795603	0.957926	3.77642	0.946579	2.51325	0.883528	0.850527	0.852208	1.13573	0.89647	1.11452	0.880872	3.13908	1.10032	0.894856	0.824009	4.04549	0.856945	2.05757	1.00505	0.762326	1.55043	0.828485	1.47875	3.78986	0.992528	0.809015	0.908376	0.925006	0.849229	1.3125	0.936388	0.875482	0.826269	1.23155	0.804213	0.94426	0.951594	0.904081
1377455	22.9576				2.56853	1.64298	0.96599	3.11444	2.10681	1.21171	0.764708	0.964052	4.03743	0.972503	1.68815	0.848786	0.822133	0.845585	1.34662	0.923387	1.11348	0.826617	2.89157	1.02325	0.923924	0.827656	3.31867	0.842922	2.37253	1.06219	0.768128	1.19257	0.801767	1.17048	4.60061	0.971615	0.77193	0.933223	0.919719	0.817963	1.45491	1.0081	0.856091	0.847321	1.25215	0.844913	0.941954	0.929093	0.902338
1379455	22.9909				2.54888	1.12489	0.871106	2.11006	1.42407	1.04597	0.795207	0.974375	3.12479	1.02406	1.19998	0.838302	0.829494	0.839773	1.61788	0.923384	1.08627	0.874083	2.65975	1.06938	0.88627	0.823102	2.31701	0.842176	2.29074	2.41515	0.773098	0.989538	0.847331	1.03069	4.03002	1.18213	0.790631	0.897648	0.898424	0.804024	1.22791	0.999385	0.853993	0.832233	1.25363	0.814556	0.899522	0.942042	0.885317
1381455	23.0242				2.53078	0.971846	0.852374	1.28773	1.05722	0.98291	0.758865	1.03641	1.94722	1.00264	1.03618	0.832328	0.796301	0.855508	2.36647	0.968936	1.08778	1.04047	2.78827	1.09598	0.901705	0.81277	1.49625	0.832937	2.1881	3.01403	0.765516	0.945776	0.862098	1.00637	3.07064	1.62834	0.791017	0.905644	0.927411	0.807062	0.963672	0.99735	0.865035	0.837631	1.22229	0.864018	0.887666	0.893847	0.9232
1383455	23.0576				2.54299	0.873359	0.843823	0.94763	0.937802	0.986105	0.819355	1.02397	1.23925	1.20196	0.963087	0.849699	0.843296	0.881299	2.3366	1.04797	1.11038	0.904201	3.12543	1.10681	0.886558	0.792767	1.09479	0.830066	1.9527	2.61134	0.778306	0.959692	0.840446	0.934984	1.87738	3.5139	0.798767	0.899815	0.894043	0.808221	0.69327	1.04647	0.836415	0.809101	1.19734	0.870035	0.889944	0.939913	0.931429
1385455	23.0909				2.57933	0.882511	0.839923	0.788652	0.911551	1.43395	0.830655	1.0792	0.999842	2.37144	0.94729	0.867362	0.805274	0.858406	1.64789	1.03582	1.12453	1.05671	3.5388	1.14555	0.85758	0.794861	1.05525	0.817721	1.68191	2.04542	0.757337	1.01159	0.845666	0.997497	1.2383	3.29329	0.801104	0.892335	0.903613	0.817801	0.50874	1.13224	0.834582	0.828409	1.2193	0.903358	0.871693	0.912039	0.917403
1387455	23.1242				2.56311	0.881822	0.806504	0.851692	0.93749	3.40703	0.863859	1.10423	0.986428	2.94244	0.987975	0.826569	0.8676	0.88925	1.06429	1.09447	1.08701	0.871472	3.50854	1.11529	0.855221	0.81287	1.05832	0.80645	1.40414	1.35669	0.754174	1.26192	0.858021	1.04811	1.03375	2.60578	0.781633	0.898126	0.922724	0.836179	0.429924	1.40405	0.861684	0.832148	1.21957	0.982329	0.897299	0.928694	0.915223
1389455	23.1576				2.50957	0.882321	0.81997	0.840312	0.945263	3.73737	0.835362	1.13274	0.949536	2.40584	0.952244	0.842757	0.814401	0.833511	0.931753	1.04447	1.07764	0.873113	3.1961	1.15132	0.831116	0.806148	1.17007	0.832515	1.26368	1.03839	0.743949	2.5526	0.931581	2.11318	1.05614	1.82275	0.801043	0.885077	0.936117	0.809623	0.40175	1.49073	0.898911	0.809431	1.22193	1.47231	0.942155	0.922044	0.914293
1391455	23.1909				2.46601	0.902674	0.813829	0.852589	2.48504	3.43571	0.914052	1.26877	0.980164	1.63516	0.963824	0.899165	0.803534	0.842048	0.87408	1.07201	1.07022	0.835144	2.57555	1.11793	0.826569	0.800064	3.23501	0.813771	1.21108	0.957751	0.738921	2.3892	1.00718	2.96096	1.05297	1.22117	0.775376	0.888658	0.890484	0.781674	0.409031	1.58046	0.87755	0.801119	1.2336	2.28243	1.02496	0.905813	0.877928
1393455	23.2243				2.44231	0.953277	0.827559	0.840185	2.96747	2.7799	0.957166	1.38176	0.980184	1.16859	0.969884	0.845103	0.817426	0.836824	0.86871	1.15674	1.10077	0.856558	2.06717	1.19238	0.846052	0.786772	4.50923	0.82604	1.27245	0.988075	0.736733	2.01294	1.06403	2.71294	1.10046	1.0022	0.791558	0.922668	0.886137	0.790834	0.43899	1.73634	0.843846	0.839961	1.21883	2.16147	1.07468	0.941041	0.894436
1395455	23.2576				2.35214	1.00063	0.850758	0.901819	2.66436	1.89241	1.10278	1.80745	0.992495	0.960534	0.963388	0.856874	0.842948	0.828315	0.86866	1.4148	1.11024	0.852931	1.77804	1.63777	0.849223	0.801732	4.18926	0.871046	1.41006	0.978404	0.751902	1.5433	1.06744	2.26243	1.25827	0.957341	0.79246	0.88607	0.899738	0.802572	0.80556	1.57708	0.880952	0.855463	1.23875	1.70139	1.1923	0.908164	0.930981
1397455	23.2909				2.37454	1.34516	0.828445	0.956998	2.06784	1.2482	1.23268	3.92431	0.966959	0.939248	1.01664	0.834726	0.809709	0.813164	0.850973	2.64422	1.13723	0.964081	2.02611	3.20653	0.849841	0.816065	3.19536	0.83384	1.55478	1.05011	0.753055	1.13271	1.01952	1.68843	4.41725	0.922173	0.784392	0.90397	0.903132	0.795132	1.42735	1.31401	0.875526	0.821749	1.21875	1.16542	1.75258	0.897261	0.967352
1399455	23.3242				2.43946	2.45945	0.876679	1.04726	1.46213	0.990034	2.96282	4.11468	1.1402	0.892305	1.13759	0.841699	0.786416	0.798983	0.854403	2.96925	1.15514	0.901604	2.69991	2.57481	0.866507	0.827471	2.00196	0.843673	1.79241	1.80247	0.765497	0.976478	1.08602	1.1907	4.27194	0.950971	0.774771	0.898182	0.914277	0.822909	1.35532	1.1592	0.832677	0.79545	1.25268	0.93356	3.51258	0.861688	0.916884
1401455	23.3576				2.50241	2.0178	0.904691	1.21476	1.09834	0.963898	3.31336	3.33927	1.25812	0.899955	2.93744	0.867381	0.794715	0.821241	0.87384	2.28512	1.12398	0.88341	3.71917	1.64016	0.869183	0.809277	1.24239	0.842823	1.88318	2.91836	0.767284	0.967689	1.12632	1.0113	3.50709	0.932659	0.772174	0.910814	1.08647	1.02043	1.09719	1.04423	0.85227	0.817071	1.24971	0.900601	3.53519	0.882497	0.95463
1403455	23.3909				2.56749	1.44043	0.877319	3.42776	0.99738	0.991245	2.89767	2.38867	2.65661	0.918286	3.67247	0.890875	0.810063	0.827843	0.852856	1.4891	1.11046	0.899175	3.93255	1.16771	0.873295	0.796302	0.956612	0.838833	1.89432	2.66597	0.775185	0.985025	1.04927	0.94418	2.19502	0.988465	0.779775	0.895655	1.00648	0.859697	0.784511	0.998788	0.899454	0.801878	1.26355	0.835516	2.89263	0.877911	0.892046
1405455	23.4243				2.56363	1.02769	0.917863	3.59185	0.954302	1.0137	2.19606	1.45084	3.73342	0.934276	3.11068	0.871693	0.784366	0.828677	0.829478	0.991767	1.09814	0.863077	3.53358	1.07877	0.859815	0.803818	0.898299	0.835324	1.76939	2.05948	0.762887	1.03544	0.909167	0.911941	1.26216	0.979407	0.822126	0.951357	0.924665	0.809821	0.527351	0.909572	0.862672	0.802643	1.24975	0.822305	1.86016	0.870303	0.886266
1407455	23.4576				2.52415	0.913267	0.878774	2.90623	0.950513	1.54721	1.4329	1.06019	3.67051	0.931975	2.28867	0.865934	0.800507	0.809156	0.847758	0.899906	1.08844	0.860125	2.63957	1.00417	0.829912	0.793344	0.847486	0.837555	1.54155	1.3694	0.750632	2.30342	0.852662	0.88271	1.03752	1.00656	0.816189	0.975134	0.910611	0.780341	0.408316	0.918209	0.89877	0.814971	1.2168	0.759861	1.15749	0.874564	0.881975
1409455	23.4909				2.38357	0.884132	0.829793	1.98337	1.39085	3.63917	0.976232	0.974379	2.594	0.918777	1.47959	0.821187	0.817396	0.841391	0.863519	0.87603	1.08707	0.854482	1.79922	0.997569	0.822786	0.798953	1.42633	0.828123	1.39194	1.03264	0.740455	2.40287	0.88571	0.913994	1.00216	1.43084	0.781576	0.948393	0.888402	0.806936	0.364864	0.873917	0.856017	0.767269	1.21406	0.718456	0.869544	0.881731	0.891922
1411455	23.5242				2.20403	0.824212	0.868951	1.1898	2.65383	3.5314	0.777775	0.917379	1.55379	0.961186	1.05656	0.831248	0.810862	0.845022	0.838527	0.878944	1.106	0.855492	1.37142	0.96866	0.827351	0.798542	4.16749	0.83614	1.30184	0.932371	0.760227	2.09405	0.810277	0.912884	0.974866	3.58483	0.753755	0.896992	0.879851	0.792939	0.349813	0.858208	0.835243	0.771546	1.22574	0.715184	0.837703	0.845165	0.903421
1413455	23.5576				2.10997	0.877197	0.819333	0.908179	2.77409	2.86048	0.785612	0.920522	1.11232	0.95158	0.936448	0.823405	0.818328	0.864862	0.845047	0.864316	1.0815	0.899464	1.32656	1.01558	0.819733	0.792984	4.15993	0.842673	1.28466	0.902918	0.748268	1.60262	0.763383	1.00244	0.981817	3.34687	0.820356	0.888905	0.895022	0.779994	0.379074	0.829706	0.859617	0.793592	1.22003	0.721874	0.813467	0.897179	0.934209
1415455	23.5909				2.10482	0.870993	0.792591	0.820583	2.33112	2.02805	0.758868	0.895265	0.952326	0.937029	0.913746	0.820657	0.805197	0.933384	0.841243	0.874975	1.09345	0.842511	1.32318	0.952006	0.815904	0.786977	3.41418	0.834009	1.32164	0.911254	0.726968	1.11863	0.735632	1.98584	1.05794	2.7239	0.777204	0.887277	0.932444	0.752821	0.391303	0.840032	0.824164	0.770221	1.19587	0.728639	0.789116	0.886123	0.940043
1417455	23.6242				2.16162	0.888652	0.825093	0.785845	1.69115	1.27321	0.757478	0.871244	0.948571	0.951161	0.874988	0.817127	0.794947	0.915331	0.844802	0.881726	1.08936	0.867487	1.81647	1.00285	0.82454	0.802071	2.1839	0.809454	1.45843	0.889111	0.737654	0.946175	0.750937	2.79893	1.05444	1.96792	0.728338	0.873477	0.89844	0.747972	0.486471	0.850092	0.833781	0.764086	1.23456	0.737698	0.782475	0.899472	1.19247
1419455	23.6576				2.30427	0.909459	0.7993	0.787177	1.1121	0.938028	0.709324	0.882708	0.945298	0.991337	0.893075	0.820797	0.806156	0.944228	0.838703	0.872706	1.0833	0.834924	3.96934	1.09922	0.840054	0.783475	1.24854	0.832366	1.64943	0.961954	0.729043	0.888089	0.783183	2.49836	1.16724	1.29235	0.72588	0.893193	0.908755	0.801441	1.32983	0.885868	0.847039	0.754814	1.22752	0.715038	0.790791	0.887586	1.06281
1421455	23.6909				2.44788	0.945746	0.797214	0.763024	0.925335	0.923175	0.712937	0.885601	0.9063	1.08593	0.869389	0.809565	0.792554	0.894382	0.833559	0.838248	1.07085	0.827575	3.89314	1.0721	0.856959	0.809863	0.897501	0.819278	1.83581	1.01072	0.775571	0.89189	0.789593	1.9345	4.04282	0.987331	0.751068	0.866038	0.884187	0.78481	1.46115	0.900663	0.861714	0.772238	1.208	0.718961	0.77149	0.862714	0.971114
1423455	23.7243				2.51716	1.21216	0.827283	0.831404	0.876006	0.900417	0.718406	0.886514	0.915486	1.372	0.92044	0.839084	0.800556	0.915112	0.900383	0.876404	1.08308	0.837733	3.25718	1.01364	0.844083	0.831998	0.852942	0.812609	1.79556	2.67914	0.75305	0.918107	0.789427	1.26973	4.16243	0.926337	0.741238	0.899295	0.922736	0.785837	1.23901	0.868499	0.830406	0.768662	1.19258	0.721517	0.771016	0.86908	0.933862
1425455	23.7576				2.51948	2.11556	0.827908	0.876862	0.872606	0.890736	0.723701	0.895536	0.932328	2.57348	0.899475	0.840715	0.790939	0.878481	0.856021	0.871886	1.08198	0.884917	2.04577	0.992544	0.872466	0.823384	0.81189	0.823631	1.70121	2.76688	0.741691	1.00955	0.797228	0.973098	3.24478	0.897411	0.763387	0.889438	0.910228	0.762334	0.863056	0.860554	0.799864	0.790265	1.23517	0.714408	0.780419	0.856473	0.903031
1427455	23.7909				2.43757	2.04896	0.88054	0.857828	1.11051	0.946989	0.732553	0.911636	0.951902	2.51767	0.879872	0.835085	0.789971	0.836366	0.879623	0.873539	1.07777	0.836043	1.32486	0.993425	0.846639	0.819316	0.845375	0.830474	1.53133	2.28944	0.748911	1.51145	0.766949	0.908744	1.96652	0.872302	0.727092	0.90667	0.910668	0.765972	0.541434	0.837753	0.842197	0.772352	1.24166	0.698663	0.802314	0.878438	0.905527
1429455	23.8242				2.24438	1.44404	0.856022	0.85551	1.98511	1.32496	0.771035	0.903115	0.920548	1.90888	0.920521	0.809926	0.931947	0.828815	0.863297	0.880104	1.08957	0.899866	1.14044	1.07075	0.840389	0.786141	0.977982	0.83681	1.34196	1.55869	0.726516	2.43684	0.834288	0.874703	1.15206	0.888763	0.801201	0.913756	0.947242	0.764734	0.395464	0.835224	0.847977	0.777563	1.22429	0.746606	0.795793	0.913543	0.904381
1431455	23.8576				1.98984	1.01948	0.828957	0.822749	2.85662	3.63757	0.79519	0.914716	0.966228	1.26892	0.950255	0.826803	0.864724	0.812837	0.861748	0.88442	1.06726	0.891151	1.09017	1.00573	0.847375	0.795881	3.43722	0.814593	1.2065	1.06045	0.750404	2.26944	0.808358	0.884145	1.0075	0.890501	0.769206	0.912286	0.917966	0.761471	0.350923	0.824856	0.854499	0.820673	1.22333	0.711511	0.813408	0.89802	0.972389
1433455	23.8909				1.83563	0.851687	0.867979	0.819413	2.43898	3.49624	0.76233	0.910374	0.97682	0.960418	0.929204	0.824183	0.815058	0.780071	0.881743	0.894989	1.06938	0.877712	1.07743	1.00576	0.806553	0.799453	4.3278	0.826337	1.13096	0.906597	0.74426	1.81404	0.778538	0.862501	0.962295	0.853139	0.766243	0.908463	0.896455	0.780629	0.342734	0.832162	0.844519	0.789699	1.22767	0.759701	0.818399	0.868418	0.909514
1435455	23.9243				1.78629	0.823893	0.875764	0.831727	1.76336	2.8867	0.760938	0.923826	1.04257	0.888648	0.92153	0.813758	0.782202	0.784068	0.831885	0.917527	1.08464	0.883022	1.19193	1.05339	0.813177	0.790856	3.58334	0.821751	1.04169	0.887594	0.736802	1.22674	0.759291	0.848063	0.966958	0.883776	0.747531	0.903927	0.887017	0.769734	0.352105	0.822616	0.86009	0.775993	1.21272	0.800488	0.784863	0.862696	0.916501
1437455	23.9576				2.00642	0.792948	0.85834	0.825095	1.11091	1.98069	0.719426	0.892881	1.06526	0.833157	0.939541	0.803052	0.785255	0.787783	0.83394	0.898401	1.07488	0.9087	1.62974	1.07878	0.814169	0.780017	2.33156	0.82231	1.01302	0.852116	0.730588	0.959721	0.744866	0.83936	1.02997	0.850013	0.746359	0.900748	0.871745	0.760595	0.359921	0.814208	0.869821	0.757366	1.20219	0.828977	0.786669	0.846098	1.00407
1439455	23.9909				2.26788	0.836237	0.880328	1.6174	0.886093	1.17883	0.73942	0.897415	1.04353	0.815512	1.04302	0.808192	0.763373	0.795015	0.849084	0.905296	1.07565	0.880892	3.87063	1.10304	0.809897	0.785494	1.25169	0.836451	1.01683	0.908226	0.747248	0.86588	0.725909	0.842865	1.01364	0.871886	0.747373	0.908236	0.86692	0.750217	0.930481	0.859812	0.843166	0.784296	1.20229	0.939951	0.803268	0.874146	0.921222
1441455	24.0242				2.5099	0.848552	0.919312	3.54368	0.835754	0.902832	0.760946	0.947333	1.36665	0.828924	1.10348	0.828445	0.769245	0.79717	0.852717	0.976711	1.07497	0.877367	4.03289	1.12735	0.800153	0.773165	0.871659	0.818916	1.02161	0.944121	0.72163	0.851683	0.720154	0.829071	1.12839	0.885838	0.712242	0.874534	1.00362	0.770441	1.35297	0.830038	0.85719	0.761728	1.2335	1.14094	0.803407	0.836314	0.901022
1443455	24.0576				2.59328	0.876666	1.12668	3.33772	0.875733	0.862084	0.785579	0.918973	1.61772	0.832257	1.12237	0.846306	0.783278	0.814734	0.855551	0.993869	1.09819	0.891599	3.42821	1.13	0.806888	0.809189	0.789855	0.836281	1.14814	0.960546	0.73228	0.87157	0.739722	0.890472	3.51205	0.900437	0.73771	0.921823	0.910069	0.771563	1.15304	0.828191	0.874214	0.764664	1.21711	2.04205	0.830409	0.869986	1.20217
1445455	24.0909				2.5338	0.83718	2.67011	2.61981	0.838829	0.852138	0.751555	0.933087	4.09761	0.877638	2.20115	0.854433	0.790482	0.798296	0.849623	1.02221	1.08754	0.880525	2.07621	1.20522	0.838209	0.805932	0.818139	0.824508	1.35788	1.47198	0.740308	0.896334	0.807418	0.943181	4.23101	0.974674	0.802439	0.904286	0.874997	0.753984	0.770836	0.817194	0.81605	0.783021	1.22579	2.10817	0.858446	0.877117	1.11589
1447455	24.1242				2.30257	0.880705	3.42268	1.68169	0.838248	0.867931	0.749157	0.891851	4.02807	0.881731	3.31742	0.862959	0.790177	0.830874	0.871765	1.13336	1.07657	0.814617	1.3213	1.36555	0.868302	0.768492	0.774704	0.815802	1.63753	2.75196	0.732929	0.908802	0.847467	1.01057	3.4459	1.01538	0.766699	0.884946	0.908921	0.768894	0.478325	0.851193	0.785163	0.738741	1.22272	1.6677	0.824237	0.847019	1.18179
1449455	24.1576				1.88509	0.849256	2.63678	1.05791	1.6728	0.912698	0.710518	0.881279	3.11748	0.899879	2.80541	0.841698	0.795946	0.81799	0.881337	1.13251	1.0774	0.823363	1.23168	3.01822	0.881591	0.787391	0.798571	0.812108	1.90647	2.53035	0.726365	0.949877	0.922171	2.6116	2.09604	1.03333	0.753442	0.885773	0.889217	0.772472	0.361189	0.816975	0.804374	0.759746	1.21958	1.11929	0.826546	0.849238	1.05728
1451455	24.1909				1.67743	0.90381	1.66653	0.858855	2.70112	0.975102	0.748231	0.86214	1.8933	0.96306	1.96111	0.84604	0.805035	0.777755	0.900856	2.12899	1.09814	0.917772	1.14994	2.48898	0.867229	0.811775	0.879548	0.831215	2.06644	1.89704	0.728266	1.19525	0.990662	2.73195	1.23206	0.943484	0.766823	0.891848	0.885587	0.766652	0.333344	0.802583	0.83675	0.759843	1.21893	0.791161	0.821302	0.867467	0.971822
1456312	24.2719				1.65951	0.920414	0.781664	0.753793	1.69541	3.648	0.749354	0.888088	0.917055	1.04539	0.925709	0.853105	0.786241	0.836946	0.861384	1.99894	1.09616	0.851549	1.06165	1.02423	0.861615	0.809406	4.17041	0.83514	1.66421	0.909155	0.748604	2.06681	0.848895	1.34944	0.925395	0.987637	0.740194	0.893161	0.898335	0.776034	0.323811	0.817697	0.852371	0.735214	1.22509	0.69588	0.801672	0.885221	0.862539
1458312	24.3052				1.84838	0.988443	0.761947	0.752334	1.06718	3.11917	0.71446	0.837376	0.866975	1.03557	0.862587	0.823748	0.781463	0.827336	0.849318	1.28928	1.0813	0.851146	1.14348	1.00178	0.843534	0.819225	4.05875	0.818991	1.37066	0.863735	0.734867	1.51485	0.772276	0.926561	0.924111	1.52299	0.78241	0.888307	0.892108	0.738764	0.363104	0.791633	0.867575	0.761022	1.22736	0.679993	0.785131	0.865987	0.832742
1460312	24.3385				2.13523	1.99836	0.792894	0.789375	0.870342	2.32334	0.731265	0.842176	0.891967	1.12072	0.868201	0.817618	0.772548	0.855545	0.851642	0.96428	1.08592	0.814246	1.93507	0.950224	0.835866	0.821114	3.04195	0.831785	1.15793	0.872333	0.745629	1.03142	0.728019	0.835356	0.940755	3.3499	0.77469	0.872786	0.892901	0.778754	0.343569	0.772213	0.831886	0.763027	1.1952	0.65992	0.769001	0.894818	0.829321
1462312	24.3719				2.47884	2.3637	0.829659	0.798242	0.808253	1.34919	0.731011	0.863618	0.889271	1.10719	0.861518	0.833123	0.796219	0.935319	0.837268	0.875996	1.08053	0.80536	3.96037	1.02538	0.85444	0.813604	1.71131	0.795511	0.997912	0.878507	0.751638	0.895026	0.721462	0.828144	0.913533	3.12882	0.7522	0.889521	0.892889	0.762285	0.366648	0.810535	0.829432	0.77239	1.22673	0.684773	0.782632	0.843758	0.829187
1464312	24.4052				2.56102	1.62998	0.819712	0.784293	0.831466	0.938312	0.741891	0.878919	0.841692	1.36436	0.866281	0.821276	0.76942	0.89338	0.837312	0.856782	1.07861	0.850511	3.79824	1.03812	0.828514	0.832515	1.06771	0.853357	0.933882	0.931883	0.737513	0.85335	0.697532	0.82189	0.913883	2.5066	0.762178	0.898285	0.886792	0.786212	0.804562	0.812486	0.833202	0.777386	1.21598	0.662568	0.76162	0.853827	0.812865
1466312	24.4385				2.47445	1.06823	0.784306	0.745141	0.817486	0.860148	0.76115	0.905913	0.890051	1.48131	0.858949	0.817334	0.781398	0.948036	0.832716	0.840481	1.08719	0.845233	2.8288	0.988796	0.814158	0.791593	0.868457	0.818195	0.902858	1.40381	0.727832	0.854998	0.726777	0.826283	0.926077	1.70231	0.749296	0.894515	0.869487	0.786238	1.45406	0.805421	0.841893	0.77559	1.24071	0.693672	0.799025	0.835762	0.809615
1468312	24.4719				2.14832	0.866899	0.745671	0.746311	0.784079	0.811458	0.737008	0.886497	0.907868	1.95511	0.875833	0.807533	0.784705	0.971492	0.857942	0.837725	1.08583	0.802251	1.60404	0.966548	0.813449	0.763933	0.818534	0.830207	0.896327	2.59151	0.758754	0.851959	0.71769	0.808305	0.932355	1.10193	0.73064	0.89025	0.909653	0.772904	1.22362	0.791568	0.843241	0.773971	1.21243	0.660283	0.779364	0.860036	0.831492
1470312	24.5052				1.73478	0.796194	0.781418	0.724794	1.54127	0.806454	0.732785	0.900155	0.805399	2.25139	0.832168	0.821454	0.805524	1.00237	0.844668	0.830013	1.04078	0.827152	1.11237	0.956006	0.808859	0.794868	0.842809	0.819138	0.891642	2.57694	0.735068	0.842492	0.715042	0.826415	0.925615	0.908543	0.72747	0.882115	0.892529	0.769967	0.83427	0.780183	0.816985	0.737172	1.20281	0.693196	0.786686	0.878074	0.840797
1472312	24.5385				1.54929	0.807612	0.736213	0.721405	2.42145	0.819294	0.739521	0.883489	0.857198	1.91934	0.886042	0.794175	0.780994	0.881988	0.837096	0.824375	1.06506	0.886255	0.983679	0.967672	0.809311	0.794161	0.83688	0.81251	0.891009	2.0484	0.743902	0.844598	0.713394	0.821472	0.937954	0.815507	0.769925	0.877633	0.940829	0.743596	0.5117	0.812266	0.777655	0.744187	1.19728	0.715559	0.792085	0.866422	0.894174
1474312	24.5719				1.65101	0.793659	0.745899	0.780725	2.45167	0.819734	0.752852	0.853782	0.874116	1.36878	0.846398	0.793315	0.76629	0.831048	0.838201	0.839948	1.04954	0.835569	0.962446	0.935969	0.839224	0.776079	0.868275	0.810929	0.916023	1.27576	0.729807	0.825717	0.703736	0.826541	0.949473	0.804028	0.738262	0.867689	0.90211	0.753818	0.368063	0.796557	0.843575	0.750675	1.1899	0.681216	0.785469	0.858587	0.833231
1476312	24.6052				1.80727	0.767547	0.745993	0.771657	1.86187	2.08055	0.761097	0.861126	0.856758	0.997514	0.846722	0.801329	0.759009	0.797751	0.823524	0.84153	1.07136	0.865967	0.965283	0.969243	0.79303	0.77562	0.883593	0.820117	0.905989	0.873516	0.727634	0.841637	0.686315	0.830037	0.965752	0.802267	0.751274	0.87391	0.87727	0.764846	0.322706	0.767015	0.801983	0.750889	1.17438	0.654091	0.78728	0.851846	0.865426
1478312	24.6385				1.99584	0.790983	0.783223	0.762956	1.15115	3.33044	0.771858	0.881739	0.876738	0.857188	0.870527	0.808298	0.763356	0.787832	0.802627	0.844281	1.05634	0.827348	1.00211	0.952511	0.810923	0.772521	1.2404	0.811079	0.911263	0.864717	0.720705	0.966652	0.691927	0.851512	0.990592	0.788833	0.759841	0.962829	0.906295	0.875027	0.327957	0.761558	0.79493	0.771404	1.21632	0.709925	0.804843	0.837898	0.868263
1480312	24.6719				2.20136	0.806255	0.750495	0.807697	0.892821	3.10052	0.767199	0.866874	0.885346	0.817704	0.918722	0.788702	0.766335	0.768966	0.815812	0.835861	1.08345	0.901834	1.13836	0.978225	0.820939	0.767508	3.14237	0.850033	0.897642	0.831412	0.739836	2.11247	0.731519	0.836099	1.12203	0.810915	0.779727	0.983692	0.880318	0.767683	0.331043	0.75841	0.817537	0.746959	1.20237	0.708016	0.796318	0.862152	0.883386
1482312	24.7052				2.32438	0.812389	0.76261	0.744836	0.852306	2.33396	0.732664	0.897528	0.896702	0.819917	0.868519	0.804463	0.766718	0.799974	0.834679	0.863523	1.07276	0.838485	2.24372	0.985768	0.806255	0.790691	4.0939	0.808224	0.921651	0.824108	0.747834	2.24674	0.795626	0.895894	2.49449	0.804313	0.757731	0.974437	0.884865	0.783268	0.321378	0.781422	0.809434	0.756813	1.20675	0.668666	0.777757	0.879444	0.877532
1484312	24.7385				2.37936	0.774557	0.764753	0.78514	0.787443	1.34952	0.757451	0.875843	0.853084	0.802946	0.876774	0.81097	0.782553	0.767379	0.83377	0.844178	1.06984	0.849075	3.88014	1.06835	0.839718	0.787535	3.22767	0.864044	0.904578	0.862302	0.761433	1.96782	0.746515	0.89946	4.21779	0.819991	0.745863	0.928548	0.996006	0.756077	0.348463	0.803544	0.773846	0.763844	1.18054	0.698807	0.788498	0.842891	0.834301
1486312	24.7719				2.36727	0.803369	0.750459	0.754485	0.837759	0.890808	0.738245	0.840521	0.818577	0.794253	0.85771	0.823162	0.766915	0.776136	0.837759	0.865379	1.06959	0.893708	3.64402	0.989915	0.82413	0.783745	1.87715	0.814564	0.965568	0.839693	0.74716	1.41997	0.749281	0.871192	3.47324	0.818958	0.768806	0.888767	0.891132	0.733212	0.350255	0.815527	0.814405	0.764797	1.20915	0.685147	0.836526	0.868473	0.83053
1488312	24.8052				2.11775	0.821552	0.765417	0.769747	0.789433	0.843489	0.744754	0.87008	0.849006	0.782356	0.900056	0.798431	0.752315	0.764311	0.812177	0.862984	1.06575	0.857076	2.49857	0.934417	0.820872	0.781675	1.08548	0.83558	0.975243	0.825136	0.728237	0.969064	0.712376	0.865757	2.12687	0.829159	0.728534	0.882164	0.874711	0.757123	0.440116	0.814295	0.821778	0.777302	1.19796	0.67308	0.808548	0.83378	0.826899
1490312	24.8385				1.88786	0.836912	0.753413	0.748749	1.51432	0.794458	0.71833	0.878812	0.843163	0.763025	0.842673	0.807644	0.750413	0.763173	0.856431	0.850245	1.07828	0.927661	1.38485	0.917232	0.822248	0.789212	0.862266	0.798978	0.962183	0.845614	0.73173	0.859515	0.719578	1.03338	1.16298	0.79887	0.736862	0.873756	0.888204	0.759464	0.825478	0.836211	0.791956	0.780153	1.20632	0.6957	0.831196	0.827536	0.83547
1492312	24.8719				1.70109	0.781859	0.753737	0.738559	2.34341	0.792167	0.749922	0.857004	0.854833	0.777705	0.900595	0.791506	0.749313	0.757927	0.82616	0.829834	1.05863	0.832172	1.04234	0.949421	0.824449	0.78089	0.829411	0.817162	1.01996	0.803291	0.723405	0.821539	0.759306	2.07439	0.961751	0.811077	0.756673	0.876047	0.888168	0.771067	1.35544	0.857949	0.823636	0.782078	1.19714	0.697349	0.825785	0.849969	0.83262
1494312	24.9052				1.63823	0.80129	0.741951	0.752569	2.31237	0.803661	0.743744	0.863808	0.84449	0.785459	0.850728	0.803885	0.746834	0.761568	0.829558	0.84343	1.04724	0.81832	0.954394	0.917713	0.835556	0.804079	0.831188	0.833908	1.16061	0.864825	0.740186	0.838756	0.750997	2.65382	0.911914	0.810309	0.727353	0.880086	0.865643	0.737614	1.14517	0.879668	0.79442	0.754991	1.21554	0.677491	0.804451	0.838624	0.808657
1496312	24.9385				1.68906	0.871705	0.764323	0.746763	1.63508	0.77445	0.771354	0.850581	0.817801	0.785165	0.814857	0.814792	0.756177	0.768583	0.863134	0.870267	1.0533	0.808352	0.984481	0.969251	0.853873	0.790889	0.815386	0.797356	1.63526	0.871249	0.72556	0.859801	0.79933	2.25854	0.921644	0.839365	0.756478	0.860059	1.14297	0.74399	0.734385	0.844042	0.815762	0.773053	1.20415	0.689762	0.800283	0.842801	0.775877
1498312	24.9719				1.86921	1.01097	0.768027	0.829172	0.95811	0.801638	0.765737	0.875365	0.848204	0.794176	0.873328	0.82703	0.763295	0.74278	0.836672	0.849585	1.07203	0.863108	1.03306	0.945549	0.870151	0.78087	0.942106	0.825978	2.21063	0.890097	0.739971	0.873022	0.862654	1.60108	0.900728	0.791781	0.731631	0.879108	0.965621	0.758981	0.420942	0.86172	0.811062	0.769786	1.22116	0.679133	0.843822	0.860574	0.812367
1500312	25.0052				2.08022	2.36183	0.817072	0.83105	0.821589	0.87395	0.734803	0.849343	0.892207	0.790203	0.830561	0.801664	0.764243	0.771185	0.834816	0.862642	1.06033	0.806981	1.27001	0.952474	0.870347	0.771278	0.904847	0.807635	2.22375	0.959902	0.744625	0.852017	0.823939	1.01295	0.905233	0.833812	0.711084	0.882	0.949439	0.7496	0.332627	0.887926	0.783383	0.765363	1.22633	0.732013	0.826624	0.865856	0.810277
1502312	25.0385				2.33286	2.25668	0.821915	0.862244	0.779081	2.55922	0.708204	0.895349	0.913292	0.788287	0.873452	0.82034	0.773715	0.755376	0.830453	0.84711	1.07301	0.880934	2.79586	0.978379	0.860122	0.779396	1.33929	0.831456	2.01628	1.0114	0.741432	0.866565	0.792112	0.855279	0.94161	0.826748	0.723253	0.901536	0.887145	0.764911	0.318764	0.953082	0.78963	0.757156	1.19082	0.692951	0.875846	0.846117	0.799168
1504312	25.0719				2.46086	1.57954	0.803501	0.819123	0.76411	3.41868	0.75177	0.855495	0.896638	0.772209	0.883669	0.838357	0.767392	0.764148	0.841642	0.918789	1.08276	0.854708	3.93136	0.99474	0.846659	0.807587	3.89391	0.826015	1.73358	2.09695	0.723853	0.91057	0.774568	0.81205	0.978837	0.839831	0.772153	0.877925	0.887928	0.793964	0.312461	0.862391	0.78408	0.757219	1.20649	0.704744	0.832068	0.859469	0.865784
1506312	25.1052				2.32191	0.990226	0.774998	1.69522	0.759642	2.9002	0.748666	0.833673	0.892494	0.792978	0.852827	0.834145	0.77068	0.775899	0.876347	0.916185	1.07429	0.890512	3.35296	1.01667	0.850846	0.789419	3.90983	0.824999	1.4168	2.67187	0.721499	0.922486	0.74741	0.81917	0.929045	0.817071	0.745264	0.880118	0.885014	0.757044	0.313918	0.826767	0.813559	0.769961	1.19202	0.709311	0.832373	0.861777	0.80339
1508312	25.1385				2.01926	0.800149	0.780998	3.3567	0.989719	1.95261	0.712389	0.887293	0.888055	0.78549	0.82329	0.830256	0.762732	0.776248	0.87468	0.883873	1.0605	0.856261	1.85589	0.955403	0.827742	0.778313	2.71821	0.820761	1.16018	2.1787	0.718122	1.40834	0.743029	0.790844	0.940745	0.840749	0.7216	0.866356	0.876335	0.760498	0.316111	0.813969	0.750707	0.759231	1.20443	0.761495	0.835301	0.855042	0.803699
1510312	25.1719				1.61549	0.803629	0.821973	3.09358	1.77182	1.08713	0.747184	0.843627	0.872662	0.788877	0.899583	0.816618	0.763791	0.77331	0.854571	0.884986	1.06306	0.821602	1.14248	0.963399	0.821641	0.753564	1.47276	0.826395	0.989398	1.45945	0.729507	2.35498	0.789598	0.811227	0.917438	0.822838	0.714904	0.890943	0.887248	0.754778	0.336571	0.782545	0.798307	0.75304	1.20121	0.817987	0.822449	0.851528	0.843283
1512312	25.2052				1.38668	0.77819	0.784926	2.35968	2.50172	0.858221	0.767456	0.851841	0.875972	0.778354	0.835647	0.803672	0.768849	0.789246	0.82245	0.895691	1.05281	0.818968	0.98562	0.904398	0.803162	0.769675	0.953924	0.789612	0.908637	0.933761	0.730755	2.12517	0.777075	0.815003	0.946102	0.84408	0.743644	0.893306	0.920949	0.745482	0.363651	0.808846	0.782576	0.746835	1.20749	0.785745	0.852649	0.850434	0.769532
1.51431e+06	25.2385				1.30164	0.753446	0.778737	1.55954	2.1944	0.784925	0.779773	0.829153	0.904236	0.785403	0.822785	0.81659	0.758812	0.8179	0.86105	0.870784	1.05132	0.873071	0.934448	0.972401	0.810128	0.805234	0.843289	0.827625	0.870619	0.8393	0.72189	1.63167	0.755489	0.807267	0.957405	0.796788	0.72273	0.878935	0.899929	0.786494	0.379616	0.754091	0.805462	0.76486	1.19789	0.857791	0.835979	0.838693	0.815566
1516312	25.2719				1.31476	0.755348	0.767445	0.983277	1.39043	0.773571	0.793699	0.829197	0.913172	0.780469	0.842718	0.808256	0.764582	0.80911	0.838534	0.902824	1.06058	0.853118	0.931114	0.939453	0.804941	0.796964	0.801891	0.831187	0.842053	0.799794	0.728687	1.09048	0.724545	0.817805	0.975564	0.874802	0.742457	0.894743	0.879632	0.777243	1.31424	0.775587	0.764141	0.767858	1.21141	0.935686	0.874297	0.844401	0.837887
1518312	25.3052				1.38915	0.763826	0.744464	0.782182	0.929116	0.753455	0.805501	0.826308	0.913965	0.765484	0.814564	0.812739	0.764245	0.815163	0.875917	0.87774	1.06376	0.81793	0.937876	0.944632	0.804467	0.766928	0.817032	0.791907	0.85587	0.816302	0.707743	0.888369	0.706479	0.840417	1.10026	0.802157	0.746994	0.881269	0.878142	0.760098	1.30771	0.771325	0.77354	0.741582	1.19964	1.33613	0.988632	0.85526	0.847466
1.52031e+06	25.3385				1.51653	0.77625	0.747989	0.7204	0.764528	0.799899	0.909216	0.852124	0.896722	0.774487	0.839007	0.796598	0.763301	0.791016	0.841301	0.868979	1.06496	0.812198	1.04148	0.969502	0.795706	0.768144	0.834159	0.808281	0.831689	0.822549	0.70708	0.819009	0.695732	0.905972	1.81192	0.819956	0.740374	0.893632	0.882063	0.754033	0.945017	0.774284	0.790479	0.759946	1.20432	2.38447	1.26226	0.848099	0.795399
1522312	25.3719				1.82064	0.749454	0.735362	0.716396	0.779035	0.862438	0.856025	0.81142	0.951302	0.790228	0.893318	0.799674	0.794261	0.80751	0.892828	0.875608	1.08689	0.81441	1.44754	0.941866	0.810475	0.770698	0.898374	0.833297	0.841561	0.825758	0.71458	0.827988	0.705394	0.953006	4.10673	0.866718	0.783699	0.885937	0.881312	0.759144	0.544448	0.796003	0.787883	0.786769	1.20498	2.17408	1.96853	0.83481	0.797125
1524312	25.4052				2.36126	0.776187	0.742405	0.738777	0.784233	1.19742	1.10244	0.864299	0.901389	0.781493	0.922132	0.822602	0.765619	0.798146	0.862797	0.93113	1.07684	0.838037	3.67213	1.00851	0.811318	0.789811	1.05396	0.842085	0.867364	0.866672	0.7346	0.830631	0.716474	1.69221	3.57038	0.875433	0.741547	0.912213	0.898722	0.765328	0.361668	0.779886	0.857252	0.76002	1.21646	1.77681	3.43085	0.843133	0.82617
1526312	25.4385				2.49372	0.817759	0.741878	0.724588	0.802765	3.09433	2.79774	0.872016	0.884866	0.808269	0.937313	0.823046	0.770127	0.791977	0.850359	0.891832	1.08041	0.818137	3.72679	1.03773	0.803785	0.787142	1.33728	0.820469	0.836673	0.891723	0.722698	0.828552	0.706194	2.73816	2.37577	0.906393	0.744038	0.891474	0.873349	0.74885	0.314843	0.76035	0.795667	0.780013	1.21105	1.10757	3.37265	0.850378	0.811446
1528312	25.4719				2.48837	0.803891	0.756811	0.709195	0.775164	3.15968	3.27989	0.847165	0.973552	0.770058	0.935633	0.820716	0.76542	0.8162	0.849754	1.01263	1.08856	0.838123	2.71123	0.95825	0.810228	0.768173	3.80104	0.820262	0.849527	0.89024	0.721487	0.81926	0.703795	2.34282	1.26282	1.06248	0.72669	0.885095	0.866018	0.738624	0.302948	0.779789	0.81711	0.767931	1.21555	0.787483	2.73201	0.818671	0.816529
1530312	25.5052				2.23413	0.781265	0.756508	0.711081	1.16778	2.42837	2.93284	0.852072	1.1298	0.779787	1.25829	0.820372	0.776666	0.810173	0.865323	1.14988	1.10533	0.810213	1.51633	0.988265	0.813637	0.778497	3.92646	0.834266	0.834947	1.57191	0.731942	0.820543	0.700671	1.69926	0.914686	1.06931	0.752841	0.889797	0.874186	0.741343	0.298843	0.768899	0.807084	0.757266	1.20829	0.710633	1.82926	0.864837	0.796455
1532312	25.5385				1.76583	0.760627	0.745091	0.699479	1.4701	1.38566	2.37238	0.864444	3.25136	0.822845	1.38072	0.826932	0.75897	0.775483	0.878115	1.34419	1.1037	0.841355	1.04972	0.937427	0.797226	0.786055	2.89812	0.807597	0.814129	2.59445	0.71989	0.837294	0.700884	1.03322	0.899873	1.17494	0.85578	0.891612	0.873826	0.925031	0.29673	0.763066	0.825992	0.779285	1.202	0.684339	1.12521	0.837126	0.821558
1534312	25.5719				1.42111	0.774025	0.773497	0.733572	2.22278	0.935049	1.62525	0.846565	4.17433	0.81923	3.48462	0.854313	0.795786	0.76799	0.858413	2.79775	1.10324	0.879057	0.958129	0.963825	0.818979	0.810454	1.51256	0.81435	0.813645	2.4568	0.71209	0.858168	0.692854	0.84714	0.864326	1.1255	0.794918	0.870765	0.892958	0.797805	0.301617	0.775231	0.803321	0.76266	1.19301	0.661069	0.864645	0.857706	0.793485
1536312	25.6052				1.22517	0.757261	0.76288	0.737518	2.22939	0.829378	1.09344	0.872436	3.50549	0.837131	3.20532	0.8687	0.774273	0.776212	0.882484	2.66074	1.08953	1.00079	0.96076	0.889867	0.815465	0.779284	0.904397	0.811254	0.822453	1.92498	0.708637	0.858882	0.675021	0.795018	0.87845	1.36583	0.768649	0.869887	0.882243	0.782862	0.303293	0.763082	0.802925	0.760457	1.20673	0.658306	0.806116	0.858511	0.813393
1538312	25.6385				1.20125	0.779045	0.777993	0.71643	1.49423	0.756319	0.82264	0.823889	2.24836	0.814798	2.45579	0.831178	0.759488	0.762534	0.851456	1.98074	1.09526	0.905397	0.946125	0.947453	0.786392	0.767967	0.802006	0.795374	0.832362	1.20269	0.721099	0.883592	0.686302	0.769688	0.882122	3.02181	0.763007	0.881341	0.865049	0.797656	0.318434	0.78377	0.80128	0.777201	1.19788	0.661311	0.774837	0.847017	0.79343
1540312	25.6719				1.20262	0.773911	0.768255	0.743076	0.944969	0.75507	0.747952	0.802923	1.27257	0.85141	1.57188	0.814944	0.740022	0.739612	0.849343	1.25694	1.08019	0.842982	0.960759	0.922673	0.78242	0.786653	0.767175	0.776528	0.825118	0.890145	0.714169	0.959436	0.683317	0.790831	0.876514	3.18539	0.717626	0.890618	0.872076	0.758941	0.320396	0.80544	0.786247	0.766853	1.19458	0.650302	0.750532	0.820638	0.794362
1542312	25.7052				1.208	0.758998	0.753444	0.760101	0.782824	0.789331	0.713319	0.817921	0.978791	0.832513	1.08062	0.789396	0.754881	0.752303	0.852224	0.913434	1.07539	0.851733	1.04428	0.906625	0.7925	0.783481	0.746423	0.831467	0.829359	0.829077	0.725439	2.18263	0.76322	0.79392	0.870252	2.67695	0.734595	0.884906	0.862456	0.744342	0.302974	0.817634	0.755368	0.761928	1.19008	0.648014	0.748434	0.842055	0.78744
1544312	25.7385				1.25082	0.76616	0.763349	0.750038	0.753565	0.758905	0.689768	0.851704	0.883089	0.806621	0.89142	0.788043	0.723102	0.791498	0.902878	0.832538	1.06807	1.06774	1.24605	0.958297	0.812823	0.793692	0.767064	0.811848	0.871125	0.816132	0.725632	2.20669	0.757808	0.787958	0.92199	1.96626	0.728796	0.925523	0.869595	0.737827	0.314096	0.791423	0.809238	0.738873	1.19925	0.622474	0.756012	0.854864	0.793754
1546312	25.7719				1.28786	0.76974	0.744887	0.697176	0.759348	0.779764	0.693151	0.812389	0.854903	0.81796	0.827035	0.789859	0.755137	0.756273	0.882463	0.830441	1.06457	0.955571	3.03951	0.996237	0.800746	0.787682	0.786174	0.836163	0.87688	0.819118	0.712012	1.80192	0.721826	0.780679	0.888697	1.28965	0.744161	0.895751	0.899662	0.736634	0.377784	0.754007	0.761672	0.74034	1.18886	0.631247	0.718862	0.867276	0.839715
1548312	25.8052				1.42842	0.778448	0.775259	0.704003	0.738163	0.811289	0.694669	0.853319	0.844584	0.829377	0.843252	0.768769	0.73415	0.770229	0.853003	0.839285	1.05616	0.854263	3.67671	1.02082	0.805026	0.768913	0.797982	0.812508	0.894959	0.793641	0.724413	1.22926	0.715259	0.794815	0.873948	0.971281	0.754959	0.89025	0.970864	0.75789	0.624126	0.780324	0.799023	0.756723	1.19453	0.673657	0.741256	0.817306	0.83088
1550312	25.8385				1.48457	0.858941	0.79202	0.705984	0.735283	1.27179	0.681622	0.847347	0.799891	0.801545	0.817479	0.793755	0.740797	0.734663	0.862925	0.840816	1.05881	0.873709	2.93539	0.957014	0.797994	0.766988	0.777822	0.796538	0.86755	0.826055	0.742542	0.901257	0.703935	0.79891	0.875248	0.860425	0.766494	0.903195	0.88532	0.761023	1.18945	0.766134	0.790119	0.762543	1.19654	0.621836	0.735825	0.806815	0.803329
1552312	25.8719				1.77296	0.836539	0.783669	0.759496	1.1209	3.02649	0.693642	0.827074	0.805331	0.790945	0.830159	0.783071	0.755966	0.744258	0.870986	0.836106	1.07492	0.830047	1.74255	0.889142	0.814629	0.786191	0.867028	0.78176	0.854848	0.818345	0.741129	0.823925	0.702657	0.796513	0.869095	0.818109	0.753946	0.904583	0.87306	0.779944	1.02215	0.775295	0.808857	0.782413	1.2105	0.623388	0.74326	0.846044	0.842366
1554312	25.9052				2.04354	0.878672	0.761901	0.748956	1.4754	3.22101	0.703386	0.816044	0.830214	0.825979	0.793434	0.769766	0.76238	0.762086	0.841543	0.852019	1.08216	0.824632	1.11237	0.925572	0.807633	0.767381	0.931719	0.80907	0.891941	0.833829	0.728338	0.801875	0.717754	0.784514	0.917935	0.808931	0.728619	0.913727	0.871003	0.754271	0.628478	0.762733	0.794165	0.746006	1.19011	0.642559	0.733607	0.827593	0.780433
1556312	25.9385				2.38613	0.912607	0.747598	0.776872	2.4322	2.65484	0.712798	0.861307	0.792543	0.791204	0.797152	0.804301	0.734661	0.771841	0.839236	0.84953	1.10464	0.811522	0.972445	0.923565	0.806975	0.778592	1.15045	0.809882	0.883852	0.846284	0.734535	0.82044	0.722876	0.783786	0.887513	0.795023	0.738465	0.888918	0.866969	0.741281	0.387849	0.795272	0.7631	0.744118	1.19673	0.607812	0.745801	0.856114	0.802195
1558312	25.9719				2.35934	1.22987	0.767287	0.773116	2.1515	1.56605	0.718821	0.837561	0.826386	0.790412	0.817036	0.793813	0.752505	0.782375	0.841641	0.839053	1.07592	0.818958	0.962122	0.906186	0.80136	0.774147	2.93342	0.804895	0.872685	0.852183	0.732071	0.800694	0.706873	0.755473	0.958031	0.824375	0.707036	0.88054	0.858076	0.7609	0.315243	0.764389	0.796546	0.749227	1.19818	0.629066	0.735741	0.835641	0.790577
1560312	26.0052				2.24836	2.1263	0.807489	0.80629	1.37171	0.921705	0.687239	0.811615	0.824005	0.79929	0.813735	0.792886	0.755202	0.805255	0.850073	0.832254	1.10393	0.853812	0.950092	0.929404	0.819978	0.784371	3.86381	0.833288	0.864438	0.824413	0.735029	0.805783	0.729646	0.762353	1.05127	0.778456	0.742547	0.88621	0.947704	0.741737	0.292085	0.772006	0.791135	0.749292	1.21777	0.629008	0.748087	0.829012	0.8198
1562312	26.0385				1.90872	1.8595	0.839635	1.04051	0.871593	0.80378	0.665136	0.787405	0.81967	0.784812	0.785925	0.776789	0.757341	0.799642	0.80364	0.83647	1.08062	0.820194	0.983427	0.899712	0.814235	0.773103	2.73808	0.824667	0.846613	0.833647	0.742311	0.815722	0.772883	0.782176	1.421	0.805188	0.734938	0.879912	0.903883	0.751068	0.287501	0.737357	0.775059	0.755338	1.18493	0.646647	0.758741	0.829996	0.830159
1564312	26.0719				1.6053	1.27553	0.802846	2.5233	0.737043	0.754079	0.703087	0.825722	0.817769	0.789109	0.780875	0.782519	0.749661	0.837545	0.811809	0.812836	1.05922	0.846098	1.06807	0.930706	0.811506	0.807844	1.42555	0.808922	0.85167	0.846565	0.730735	0.833432	0.769764	0.831366	3.79774	0.795878	0.727475	0.880745	0.895821	0.75477	0.306707	0.782124	0.803964	0.747351	1.18127	0.640146	0.749679	0.863668	0.892825
1566312	26.1052				1.46973	0.936301	0.796112	3.25854	0.757083	0.741728	0.698531	0.835493	0.869501	0.776353	0.757552	0.815083	0.747167	0.911268	0.819711	0.804544	1.0868	0.815808	1.42327	0.94263	0.812872	0.804032	0.897284	0.832809	0.826186	0.850096	0.757305	0.859265	0.742324	0.875237	3.71999	0.816192	0.722586	0.888378	0.865087	0.762543	0.294473	0.765816	0.794846	0.739723	1.19506	0.624916	0.738346	0.832268	0.906424
1568312	26.1385				1.37624	0.77879	0.781284	2.78809	0.757345	0.76717	0.744896	0.844732	0.84744	0.762769	0.787445	0.799668	0.746666	0.862296	0.813542	0.830851	1.04278	0.823334	3.12044	0.971378	0.805293	0.770145	0.72645	0.801096	0.809377	0.861492	0.731147	0.843182	0.714905	0.820883	2.53564	0.786258	0.751063	0.887597	0.880432	0.793324	0.313242	0.797139	0.778327	0.73978	1.19719	0.652801	0.731276	0.837737	0.905426
1570312	26.1719				1.32815	0.738591	0.778736	1.87658	0.742854	0.749788	0.671798	0.846511	0.830179	0.767681	0.782454	0.786277	0.747053	0.824199	0.807941	0.853679	1.04365	0.84072	3.64097	1.04408	0.825686	0.793875	0.743108	0.821898	0.799419	0.989222	0.717742	0.885131	0.70375	0.808916	1.38583	0.789991	0.755935	0.902393	0.867977	0.747611	0.324597	0.768355	0.797163	0.772624	1.19531	0.637568	0.750991	0.854184	0.85862
1572312	26.2052				1.35511	0.779698	0.747869	1.12827	0.967875	0.751952	0.6692	0.844064	0.854584	0.748928	0.785173	0.786732	0.757063	0.836809	0.804573	0.842961	1.05838	0.849956	2.88275	0.981456	0.79214	0.789813	0.761452	0.804672	0.801112	2.74305	0.743837	1.07179	0.720421	0.815691	0.929713	0.795105	0.734017	0.892208	0.872946	0.762596	0.316087	0.799788	0.790802	0.764806	1.19413	0.63602	0.751388	0.846472	0.843495
1574312	26.2385				1.42123	0.746563	0.767501	0.797008	1.41124	0.809992	0.723995	0.829951	0.889773	0.751529	0.811351	0.777104	0.744491	0.855192	0.81784	0.867273	1.06958	0.824105	1.59669	0.985091	0.807721	0.795064	0.807538	0.823523	0.788491	2.69137	0.765558	2.14007	0.768096	0.840816	0.908001	0.797748	0.730194	0.917128	0.889844	0.747814	0.330466	0.817717	0.825039	0.742144	1.19989	0.635531	0.725541	0.849317	0.814924
1576312	26.2719				1.65796	0.742014	0.810331	0.752573	2.22134	0.791846	0.712009	0.834076	0.847369	0.744566	0.794645	0.791076	0.761648	0.869921	0.810891	0.873853	1.07366	0.903956	1.09205	0.979681	0.79695	0.794875	0.802136	0.81769	0.799921	2.08359	0.748209	2.15332	0.778311	0.808571	0.888263	0.834846	0.748473	0.90618	2.56971	0.759851	0.325163	0.790856	0.807093	0.734871	1.20109	0.649396	0.768483	0.865974	0.823023
1578312	26.3052				1.83481	0.767481	0.775489	0.733661	2.12303	0.872135	0.708409	0.839141	0.892771	0.77027	0.812079	0.78876	0.765701	0.828628	0.835922	0.856717	1.08032	0.86012	0.972343	0.930303	0.817795	0.798321	0.819035	0.80368	0.844994	1.32316	0.73833	1.79032	0.755029	0.832849	0.866891	0.829691	0.736325	0.89234	1.84968	0.745435	0.326987	0.8098	0.778908	0.754454	1.21088	0.616587	0.743546	0.847637	0.845932
1580312	26.3385				2.08407	0.735162	0.751994	0.73153	1.35682	3.10674	0.692696	0.815745	0.901646	0.769843	0.828287	0.806672	0.778034	0.808211	0.824097	0.877432	1.08183	0.858807	0.945671	0.936103	0.795183	0.786189	0.832752	0.813681	0.863106	0.94642	0.719179	1.24237	0.722703	0.856549	0.868051	0.794165	0.715239	0.887116	1.34126	0.769694	0.323701	0.77991	0.799187	0.747355	1.19663	0.660468	0.747082	0.833524	0.830164
1582312	26.3719				2.2418	0.74705	0.76916	0.721349	0.884257	3.22084	0.692714	0.81949	0.884288	0.739517	0.80666	0.793503	0.74062	0.792396	0.816749	0.86219	1.08666	0.846313	0.926182	1.0051	0.813081	0.779858	0.811302	0.816324	0.87323	0.834492	0.71135	0.893546	0.69654	0.876746	0.85777	0.849926	0.703193	0.895094	1.02933	0.755939	0.382369	0.756526	0.781211	0.759667	1.20301	0.629898	0.776419	0.866107	0.898564
1584312	26.4052				2.33924	0.7783	0.745796	0.685295	0.779128	2.52668	0.700254	0.849057	0.842343	0.748779	0.78735	0.792749	0.747403	0.76801	0.868368	0.862408	1.07388	0.829138	0.979119	0.963295	0.810461	0.774422	0.854926	0.799707	0.861437	0.823808	0.746288	0.813812	0.717549	1.48464	0.843453	0.841449	0.716559	0.896882	0.913405	0.763565	0.516654	0.779419	0.79543	0.750941	1.18731	0.64106	0.732523	0.856415	0.843213
1586312	26.4385				2.28316	0.75836	0.758724	0.688335	0.756006	1.43654	0.675586	0.818951	0.857497	0.75381	0.829504	0.806248	0.747964	0.774148	0.857391	0.856528	1.08565	0.893566	1.17116	0.972131	0.810797	0.77667	0.966894	0.816343	0.845144	0.828773	0.739314	0.820964	0.717888	2.72718	0.862021	0.814649	0.731584	0.8839	0.901627	0.792872	1.26355	0.793498	0.788581	0.773508	1.2003	0.655554	0.723569	0.831662	0.901903
1588312	26.4719				2.08215	0.78326	0.744586	0.686119	0.725598	0.885293	0.68181	0.820282	0.893242	0.786616	0.794549	0.778593	0.739061	0.743138	0.809914	0.8538	1.09292	1.06861	2.63223	0.974996	0.794496	0.778755	0.98737	0.807693	0.849495	0.813897	0.748574	0.830606	0.689863	2.42756	0.888409	0.797672	0.742166	0.904449	0.880444	0.790189	1.08825	0.748373	0.785919	0.75661	1.19538	0.627548	0.749954	0.83761	0.89534
1590312	26.5052				1.80768	0.731665	0.73599	0.719957	0.708045	0.789568	0.687024	0.86553	0.79784	0.779312	0.804105	0.78114	0.72771	0.790513	0.84006	0.829514	1.0949	0.903903	3.81866	1.05676	0.796823	0.808006	2.26141	0.823918	0.862091	0.82574	0.742886	0.824157	0.709161	1.86612	0.880472	0.815514	0.716257	0.871079	0.871579	0.760983	0.715039	0.752608	0.790091	0.779104	1.18233	0.61922	0.745432	0.857731	0.824303
1592312	26.5385				1.53139	0.74857	0.783651	0.702384	0.748019	0.749712	0.705541	0.825101	0.862758	0.770789	0.765849	0.787507	0.734954	0.774528	0.848081	0.825018	1.06412	0.849034	3.11851	0.976531	0.805189	0.790374	3.76923	0.840661	0.846534	0.823025	0.730985	0.820366	0.698562	1.21405	0.844662	0.829384	0.703138	0.888685	0.856867	0.779056	0.403375	0.766961	0.759859	0.74712	1.19913	0.650527	0.733206	0.834038	0.83187
1594312	26.5719				1.42093	0.727085	0.77788	0.677053	0.739356	0.713773	0.674695	0.82961	0.808381	0.749071	0.794688	0.778418	0.750817	0.74129	0.870926	0.831792	1.07288	0.828195	1.66396	0.960083	0.800744	0.776587	2.94113	0.80106	0.843658	0.804329	0.731398	0.807602	0.684227	0.861778	0.880684	0.826763	0.729754	0.896345	0.869538	0.756654	0.316914	0.754184	0.790959	0.751396	1.1966	0.636461	0.728494	0.815049	0.788364
1.59631e+06	26.6052				1.41377	0.752866	0.783828	0.677348	0.750187	0.742017	0.733191	0.839335	0.816263	0.738648	0.773172	0.802168	0.742687	0.757173	0.926462	0.820553	1.0749	0.84696	1.06683	0.912627	0.787457	0.784953	1.55255	0.824213	0.861919	0.816654	0.739545	0.812504	0.685002	0.831648	0.916024	0.803536	0.739631	0.879524	0.875016	0.780273	0.288266	0.739981	0.784997	0.77021	1.17862	0.642892	0.73132	0.844715	0.797323
1598312	26.6385				1.35955	0.762387	0.739078	0.719623	1.6485	0.779922	0.696825	0.811314	0.848178	0.785816	0.788657	0.790233	0.753784	0.733448	0.901139	0.838669	1.07599	0.803962	0.931709	0.915584	0.798281	0.800896	0.928082	0.808323	0.833626	0.813966	0.717643	0.809741	0.679567	0.784032	0.908908	0.815817	0.715975	0.90259	0.854339	0.755815	0.293563	0.731515	0.777597	0.728945	1.1935	0.629312	0.764182	0.81774	0.774432
1600312	26.6719				1.3765	0.730738	0.787734	0.706493	2.29406	0.846049	0.726724	0.83587	0.844048	0.749403	0.791453	0.781488	0.752926	0.746833	0.870331	0.870069	1.08877	0.89924	0.895482	0.926682	0.802324	0.796487	0.785939	0.816628	0.805558	0.823726	0.734746	0.821665	0.673724	0.763331	0.878069	0.799112	0.768292	0.89651	0.873625	0.7452	0.276344	0.730959	0.818242	0.746503	1.20015	0.626679	0.748685	0.816807	0.755747
1602312	26.7052				1.59049	0.769394	0.782921	0.722366	1.97945	0.910992	0.737861	0.872278	0.829689	0.747668	0.76643	1.01998	0.740834	0.74738	0.837313	0.883447	1.08304	0.833089	0.924059	0.928117	0.773968	0.787484	0.754661	0.830631	0.781827	0.85163	0.718926	0.83948	0.665497	0.764053	0.896687	0.831332	0.724571	0.885997	0.870335	0.748741	0.293482	0.753885	0.830389	0.734347	1.17917	0.675302	0.76198	0.836112	0.772101
1604312	26.7385				1.69556	0.742053	0.745644	0.697675	1.17027	1.17538	0.73378	0.834739	0.823278	0.771457	0.764132	0.86376	0.737688	0.734232	0.849002	0.871706	1.0906	0.851701	0.916438	0.952221	0.789981	0.776244	0.755692	0.813831	0.807486	0.84684	0.712173	1.13844	0.701381	0.787147	0.904614	0.7912	0.732105	0.901767	0.851929	0.743759	0.306388	0.743194	0.81938	0.757703	1.19865	0.662495	0.750804	0.818508	0.760594
1606312	26.7719				1.90229	0.779075	0.736348	0.702155	0.809471	2.98845	0.729953	0.830188	0.811601	0.803443	0.764805	0.87049	0.766848	0.754856	0.865316	0.914756	1.07295	0.820034	0.984839	0.917281	0.797857	0.800719	0.78573	0.840384	0.799539	0.814413	0.709731	2.25649	0.763461	0.783691	0.889656	0.824229	0.799721	0.887513	0.875493	0.781106	0.369035	0.741892	0.81171	0.743309	1.18674	0.618352	0.738146	0.792608	0.749437
1608312	26.8052				2.03864	0.775779	0.743323	0.748614	0.777059	3.02197	0.715671	0.829265	0.816388	0.795144	0.788366	0.80921	0.73383	0.732572	0.816128	0.872246	1.07195	0.777555	1.11287	0.968279	0.820033	0.783489	0.749117	0.819808	0.796264	0.858935	0.719485	2.0697	0.77932	0.782736	0.854724	0.781917	0.746285	0.900342	0.866511	0.777787	0.460721	0.750425	0.82815	0.759559	1.19677	0.651348	0.751079	0.849842	0.772027
1610312	26.8385				2.09277	0.77175	0.736362	0.732053	0.765879	2.19034	0.743534	0.804007	0.815921	0.808899	0.816674	0.813902	0.747317	0.73651	0.828542	0.874541	1.07608	0.816223	1.65751	0.961705	0.799715	0.780648	0.788805	0.847818	0.772305	0.911968	0.715944	1.60011	0.780374	0.771686	0.870525	0.825915	0.74711	0.892546	0.884775	0.763275	0.987842	0.764914	0.783573	0.773825	1.18008	0.654344	0.744087	0.826114	0.782163
1612312	26.8719				2.06075	0.699697	0.764977	0.72003	0.757272	1.12108	0.68508	0.837288	0.849613	0.821693	0.807504	0.818421	0.751509	0.753413	0.812269	0.897757	1.07847	0.851463	3.59296	0.994608	0.776137	0.818762	0.772961	0.815997	0.774225	0.820761	0.712707	1.03221	0.715325	0.777907	0.862044	0.801587	0.760224	0.929727	0.877693	0.752194	1.12094	0.78732	0.78425	0.781421	1.20352	0.634013	0.758866	0.839794	0.777206
1614312	26.9052				2.09089	0.766629	0.769356	0.731486	0.762169	0.80334	0.699872	0.814357	0.848077	0.793644	0.796209	0.818231	0.758556	0.745206	0.849241	0.90234	1.08522	0.905075	3.32105	0.990443	0.804272	0.793569	0.793639	0.815226	0.763941	0.863861	0.731947	0.856692	0.691226	0.794728	0.873186	0.815378	0.729762	0.904867	0.898379	0.773677	0.736354	0.769491	0.805093	0.778097	1.22762	0.664562	0.745389	0.817466	0.745051
1616312	26.9385				1.94074	0.702258	0.768008	0.753551	1.14678	0.767871	0.706894	0.815402	0.834797	0.864818	0.807279	0.79887	0.768916	0.750172	0.82408	0.986893	1.07005	0.90858	2.14253	0.984453	0.813206	0.801541	0.922989	0.839193	0.786999	0.966904	0.718896	0.814368	0.692686	0.781041	0.8819	0.83227	0.710875	0.899725	0.967076	0.776858	0.416901	0.769766	0.796712	0.767002	1.18627	0.649092	0.744456	0.863301	0.774993
1618312	26.9719				1.807	0.725775	0.750571	0.734118	1.43067	0.766644	0.735216	0.799497	0.794197	0.87438	0.821649	0.787976	0.779127	0.746895	0.819435	1.01477	1.08354	0.837777	1.28143	1.00793	0.801363	0.781672	0.881839	0.821433	0.768882	1.43044	0.717041	0.806744	0.706672	0.799309	0.895146	0.831752	0.734512	0.902884	0.897267	0.784659	0.309454	0.739846	0.789935	0.75517	1.22332	0.614604	0.710246	0.847812	0.755336
1620312	27.0052		- Ca2+		1.57223	0.755634	0.766233	0.746893	2.31677	0.697332	0.701412	0.786878	0.81835	0.823478	0.767182	0.784586	0.735947	0.750205	0.812832	1.04983	1.08993	0.927097	0.971007	0.944497	0.78437	0.765689	1.07792	0.832222	0.7819	2.5719	0.708917	0.795067	0.731106	0.771314	0.858439	0.86797	0.738857	0.91661	0.868518	0.770173	0.291687	0.749506	0.780622	0.734447	1.18206	0.641503	0.706094	0.819901	0.786325
1622312	27.0385				1.12115	0.685983	0.699588	0.664932	1.78725	0.675404	0.640247	0.75313	0.755891	0.716201	0.726316	0.739719	0.694362	0.720499	0.769702	0.904624	1.02391	0.880136	0.793146	0.871421	0.763341	0.765227	0.896013	0.785135	0.706099	2.02911	0.679948	0.742245	0.657581	0.730041	0.77095	0.747384	0.691344	0.84067	0.807441	0.706006	0.255289	0.710402	0.753611	0.691482	1.1469	0.589049	0.677951	0.759715	0.708801
1624312	27.0719				0.981422	0.707402	0.739097	0.680375	0.878739	0.666228	0.642453	0.772479	0.797963	0.742528	0.70145	0.731082	0.702046	0.730932	0.76332	0.888414	1.00624	0.801482	0.802456	0.866429	0.764512	0.736376	0.73296	0.770767	0.689384	1.13316	0.688387	0.731143	0.638475	0.709023	0.789859	0.733455	0.676276	0.870403	0.80979	0.702561	0.247587	0.690811	0.741667	0.707438	1.14333	0.58537	0.708513	0.79532	0.71001
1626312	27.1052				0.944717	0.715134	0.74315	0.65472	0.694691	0.775015	0.667057	0.779517	0.789133	0.702107	0.727709	0.749918	0.689767	0.708474	0.757825	0.912543	1.01565	0.798164	0.795243	0.889277	0.74476	0.725287	0.745015	0.758299	0.68625	0.793397	0.667768	0.718206	0.661982	0.729348	0.807655	0.734577	0.714874	0.852174	0.816094	0.697492	0.257854	0.690694	0.71111	0.701145	1.12861	0.607922	0.6814	0.810688	0.719632
1628312	27.1385				0.913773	0.718768	0.748356	1.26401	0.659808	0.993634	0.661293	0.784739	0.773597	0.701798	0.729086	0.768002	0.691917	0.692444	0.748605	0.949783	1.00082	0.824487	0.749005	0.828831	0.749382	0.72426	0.741551	0.795921	0.674459	0.744721	0.668575	0.745606	0.667966	0.716848	0.788061	0.79714	0.707815	0.86645	0.832647	0.695331	0.255436	0.698009	0.763262	0.693308	1.11849	0.602658	0.686859	0.782445	0.709901
1630312	27.1719				0.90542	0.694455	0.745465	2.12514	0.658051	2.21509	0.672351	0.7701	0.754671	0.746148	0.731877	0.743753	0.685794	0.712046	0.768565	1.61566	1.0201	0.812676	0.78739	0.87921	0.719466	0.700014	0.817594	0.776146	0.671663	0.742813	0.691156	0.734609	0.694556	0.733772	0.806952	0.770249	0.680481	0.84373	0.827656	0.704947	0.254685	0.695226	0.755935	0.672109	1.10938	0.589679	0.706598	0.789417	0.675189
1632312	27.2052				0.923868	0.751489	0.745032	2.94555	0.698419	3.13759	0.726729	0.808552	0.757066	0.763795	0.720588	0.749785	0.700829	0.742171	0.797381	3.01248	1.08442	0.804383	0.813695	0.886563	0.748292	0.737081	2.82278	0.770014	0.668389	0.751688	0.664114	0.729253	0.720764	0.701606	0.873769	0.765488	0.690588	0.855327	0.815339	0.708398	0.261168	0.684676	0.764594	0.717605	1.15225	0.631211	0.693658	0.765476	0.748171
1634312	27.2385				0.969914	0.742242	0.757888	2.34616	1.13276	2.36547	0.743891	0.835819	0.810724	0.835536	0.718166	0.73466	0.683407	0.733758	0.861631	2.35307	1.07155	0.804837	0.836407	0.927442	0.747717	0.73706	3.58559	0.794855	0.664214	0.737993	0.684041	0.7496	0.737294	0.807759	3.27655	0.792638	0.687989	0.908743	0.83198	0.716819	0.272046	0.737153	0.730223	0.714501	1.11198	0.69069	0.691085	0.77925	0.774883
1638043	27.3007				1.01542	0.774502	0.715623	0.882203	2.46177	0.726585	0.978985	0.981014	0.817426	2.74449	0.752172	0.715744	0.697053	0.743084	2.51585	0.92601	1.01871	0.801143	2.59476	2.5506	0.755687	0.714044	1.01145	0.774373	0.691431	0.821416	0.701748	0.746572	1.1665	0.799851	2.92353	2.22201	0.697008	0.920722	0.823091	0.723001	0.337907	0.835376	0.813533	0.732705	1.1108	2.22521	0.743991	0.83098	0.725969
1640043	27.3341				1.13314	0.737269	0.738769	0.706923	1.88747	0.675239	2.81947	0.904371	0.861089	2.03953	0.806467	0.728862	0.708756	0.759714	2.67871	0.806183	1.0061	0.919417	3.57716	2.55021	0.755895	0.765621	0.706986	0.775204	0.707475	0.839046	0.691457	0.803702	1.53793	0.786838	1.41467	3.28143	0.697484	0.881241	0.817354	0.706295	0.734682	0.941601	0.778579	0.750014	1.1247	2.09586	0.771423	0.819742	0.824801
1642043	27.3674				1.40102	0.742791	0.751226	0.667652	0.965675	0.65807	3.06809	0.98627	0.837527	1.27479	0.827346	0.736969	0.690998	0.746023	2.08316	0.78372	1.02621	0.896196	2.46092	1.81865	0.760188	0.753628	0.691701	0.779988	0.704368	0.84419	0.689817	0.772279	1.20434	0.776804	0.872419	2.80736	0.685849	0.864286	0.810902	0.738912	1.23769	1.6237	0.78197	0.74509	1.1269	1.59788	0.724567	0.832621	0.828945
1644043	27.4007				1.70118	0.732425	0.752762	0.663943	0.745086	0.653232	2.70477	0.965719	0.907576	0.863947	0.803299	0.746607	0.690074	0.719523	1.37459	0.770467	1.01253	0.855782	1.35942	1.11979	0.746249	0.723996	0.66018	0.790986	0.673879	0.781469	0.678599	0.764719	0.823448	1.0283	0.799487	2.04341	0.682665	0.863881	0.840931	0.71742	0.91337	1.80833	0.795111	0.734205	1.12232	0.941528	0.754253	0.81502	0.849738
1646043	27.434				1.99509	0.759933	0.765464	0.642391	0.659264	0.676713	2.05765	1.01921	0.924895	0.746632	0.836573	0.758113	0.687826	0.735307	0.926444	0.776923	1.03747	0.80266	0.978313	0.930878	0.768168	0.741144	0.675152	0.774686	0.673176	0.774985	0.688499	1.03442	0.687926	2.54414	0.769258	1.27932	0.676841	0.844947	0.870997	0.724765	0.442648	1.49818	0.805091	0.738627	1.11073	0.664498	0.730628	0.812632	0.849257
1648043	27.4674				2.21364	0.74635	0.748662	0.628194	0.677399	0.632872	1.41104	1.39955	0.92181	0.717871	0.821335	0.726059	0.698279	0.717918	0.807687	0.782752	1.03564	0.846031	0.869392	0.875228	0.754809	0.737573	0.648737	0.764902	0.674143	0.804435	0.679801	2.17421	0.745609	2.256	0.765806	0.910126	0.715368	0.863173	0.820932	0.710583	0.277466	1.08225	0.742657	0.728822	1.12035	0.607825	0.712441	0.807303	0.828701
1650043	27.5007				2.31345	0.791342	0.728906	0.63077	0.674005	0.668771	0.94036	4.05617	1.19657	0.730974	0.834166	0.750633	0.721584	0.711401	0.763842	0.773339	1.06082	0.924799	0.823065	0.825483	0.780356	0.736928	0.681859	0.789258	0.688966	0.833441	0.702108	1.97921	0.714793	1.68254	0.779314	0.807737	0.716035	0.865115	0.816231	0.728423	0.248808	0.81102	0.739307	0.746969	1.13015	0.598081	0.747551	0.840965	0.832286
1652043	27.5341				2.17077	0.788179	0.743679	0.671734	0.681918	0.665159	0.730837	4.19873	3.81692	0.72193	0.875598	0.77227	0.730423	0.698919	0.770499	0.793068	1.02691	0.827281	0.801258	0.894438	0.757139	0.741688	0.670881	0.803899	0.715177	1.91325	0.69209	1.48679	0.663668	1.05126	0.750932	0.755145	0.713688	0.856147	0.837412	0.708615	0.244224	0.735783	0.762829	0.744971	1.16808	0.645674	0.732408	0.822129	0.890034
1654043	27.5674				1.77031	0.778906	0.736281	0.652821	0.651541	0.652699	0.665811	3.56859	3.90326	0.708991	0.825442	0.743537	0.688199	0.713921	0.752345	0.792342	1.01437	0.806417	0.776444	0.835814	0.761928	0.750514	0.675876	0.781664	0.710933	2.67809	0.689142	0.92054	0.653739	0.807491	0.758191	0.774287	0.691102	0.861113	1.04934	0.729509	0.238433	0.693021	0.749688	0.728289	1.12573	0.601345	0.732411	0.827521	0.843472
1656043	27.6007				1.33949	0.971892	0.719963	0.645344	0.649748	0.664227	0.645608	2.7924	2.9891	0.721564	0.78099	0.752496	0.698984	0.715289	0.736887	0.778032	1.03932	0.846413	0.811595	0.850074	0.75977	0.747117	0.675448	0.784134	0.687718	2.3493	0.704541	0.771866	0.635418	0.72929	0.756726	0.75147	0.723019	0.837096	0.873058	0.702193	0.240085	0.682676	0.730391	0.731581	1.12062	0.622195	0.707154	0.829033	0.800608
1658043	27.634				1.0844	2.17831	0.755521	0.709742	0.653595	0.633964	0.63711	1.86363	1.87403	0.670463	0.787795	0.733273	0.687063	0.733859	0.73909	0.775698	1.00504	1.02483	0.795305	0.811176	0.765545	0.737701	0.67628	0.778503	0.689888	1.57868	0.683539	0.737482	0.629319	0.71387	0.753521	0.725255	0.695798	0.863761	0.816612	0.709796	0.238807	0.701748	0.759704	0.700732	1.13565	0.595666	0.71476	0.788514	0.769003
1660043	27.6674				0.967684	1.97494	0.77875	0.68722	0.661435	0.627652	0.649152	1.17681	1.152	0.703389	0.728217	0.73371	0.678593	0.729152	0.742132	0.769787	0.998911	0.96919	0.77795	0.819574	0.750151	0.753044	0.663496	0.790227	0.708728	0.912389	0.67207	0.741399	0.618981	0.708137	0.758305	0.701883	0.691067	0.842557	0.811378	0.712757	0.236994	0.692183	0.735669	0.710917	1.10101	0.584533	0.715814	0.775226	0.821233
1662043	27.7007				0.916187	1.37332	0.796344	0.671377	0.693642	0.680788	0.668759	0.911966	0.911754	0.682481	0.713588	0.761537	0.743291	0.706387	0.745533	0.806974	1.01155	1.22798	0.829927	0.841269	0.764554	0.754811	0.655017	0.795302	0.70599	0.792926	0.672325	0.748585	0.621961	0.701168	0.759196	0.712789	0.71015	0.842732	0.790316	0.744416	0.238571	0.690929	0.724019	0.737871	1.10653	0.591392	0.706368	0.801366	0.76739
1664043	27.734				0.840367	0.889125	0.758841	0.668782	0.659163	0.737332	0.659368	0.81149	0.838299	0.683323	0.770317	0.754491	0.743779	0.763342	0.739718	0.768004	1.02739	0.924053	0.857688	0.825958	0.745018	0.763621	0.648219	0.777808	0.699541	0.748091	0.703446	0.734883	0.639014	0.716958	0.734866	0.706118	0.699988	0.844024	0.815409	0.704102	0.24858	0.713554	0.761428	0.702272	1.1192	0.596038	0.698917	0.797311	0.794031
1666043	27.7674				0.813048	0.732454	0.731502	0.638723	0.664902	0.687943	0.684499	0.786227	0.825231	0.670541	0.767923	0.733894	0.701407	0.729859	0.751572	0.778339	1.01455	0.881007	0.891757	0.807258	0.761556	0.745837	0.636925	0.789317	0.693423	0.721532	0.706367	0.702295	0.612226	0.685369	0.767706	0.70518	0.678267	0.835543	0.798817	0.717071	0.236406	0.689562	0.718244	0.728639	1.10141	0.590096	0.710105	0.795955	0.775545
1668043	27.8007				0.809492	0.732331	0.713636	0.66643	0.620832	0.733794	0.638667	0.796829	0.784144	0.677265	0.780411	0.732084	0.711261	0.721138	0.72994	0.780138	1.01692	0.972767	0.97351	0.883438	0.77732	0.752766	0.7048	0.777736	0.677864	0.727573	0.686947	0.71981	0.622199	0.700225	0.769947	0.703804	0.786243	0.846294	0.814742	0.705917	0.231975	0.689004	0.765259	0.690949	1.09054	0.569502	0.717109	0.793215	0.894152
1670043	27.8341				0.81402	0.691357	0.748196	0.671816	0.707753	2.20028	0.658585	0.765579	0.802386	0.716649	0.742982	0.734265	0.696456	0.727483	0.744055	0.789057	1.02438	1.16833	1.34722	0.886181	0.752478	0.73692	0.691914	0.766715	0.673421	0.722614	0.68832	0.727295	0.609199	0.69782	0.769959	0.699068	0.714182	0.82509	0.805979	0.708518	0.234621	0.669205	0.757039	0.703266	1.10271	0.582228	0.696151	0.801142	1.05811
1672043	27.8674				0.785871	0.660552	0.785054	0.63104	1.18681	3.00832	0.655357	0.763761	0.794793	0.695199	0.727948	0.734201	0.699852	0.731029	0.739919	0.815373	1.0213	1.0857	3.18081	0.909481	0.752526	0.741925	0.647056	0.790268	0.664336	0.725457	0.679467	0.718452	0.622454	0.678369	0.739614	0.694528	0.686158	0.851296	0.80858	0.7052	0.22705	0.660523	0.733472	0.722489	1.09539	0.606382	0.735479	0.80137	1.89869
1674043	27.9007				0.762307	0.663284	0.79642	0.632595	1.3194	2.38428	0.642903	0.799764	0.773246	0.692567	0.745851	0.84186	0.701939	0.708345	0.726556	0.761987	1.00711	0.984194	3.10162	0.923908	0.757854	0.746872	0.63005	0.777322	0.662759	0.731154	0.692748	0.711254	0.611137	0.675521	0.751066	0.713424	0.663709	0.831424	0.813773	0.711863	0.231379	0.663215	0.744213	0.706741	1.09579	0.590066	0.715918	0.823806	2.81311
1676043	27.934				0.778385	0.681192	0.764054	0.646977	1.4555	1.22859	0.657013	0.763881	0.764594	0.69917	0.72907	0.800927	0.692284	0.733076	0.711611	0.778721	1.02489	0.831792	1.95567	0.875534	0.766103	0.755069	0.680804	0.805244	0.698216	0.718574	0.696109	0.717093	0.607136	0.696693	0.739152	0.690717	0.683249	0.854186	0.799146	0.720752	0.232405	0.663227	0.763223	0.705007	1.09023	0.571854	0.715222	0.80851	3.21476
1678043	27.9674				0.764517	0.689565	0.794515	0.6461	1.45236	0.751916	0.582752	0.766525	0.783147	0.696565	0.707402	0.757643	0.699774	0.771091	0.730642	0.779236	1.01713	0.911777	1.09766	0.86418	0.76701	0.750625	0.683655	0.773971	0.709096	0.716484	0.694332	0.715132	0.609516	0.694864	0.760906	0.709771	0.668573	0.853902	0.788263	0.722912	0.22481	0.674433	0.777589	0.740828	1.1	0.600056	0.707595	0.824638	2.72725
1680043	28.0007				0.754516	0.685644	0.720687	0.656256	1.76487	0.643786	0.640472	0.750301	0.756318	0.679932	0.734401	0.731388	0.690792	0.729137	0.744982	0.772062	1.0107	0.805184	0.81346	0.86205	0.765901	0.76136	0.691346	0.780568	0.728195	0.734462	0.68784	0.719408	0.626782	0.704743	0.782376	0.708535	0.707071	0.829158	0.783951	0.708904	0.230078	0.675359	0.780083	0.702445	1.11496	0.631515	0.711233	0.792959	2.01472
1682043	28.0341				0.749139	0.680875	0.71989	0.664033	1.77996	0.61137	0.636237	0.759687	0.799035	0.680462	0.723728	0.736034	0.692014	0.738459	0.724348	0.761807	1.01632	0.906784	0.76827	0.857258	0.743924	0.741562	0.6849	0.765638	0.734937	0.720722	0.679659	0.716616	0.61148	0.686154	0.76973	0.715047	0.665382	0.833677	0.7844	0.702924	0.230833	0.681599	0.763284	0.73184	1.09639	0.587552	0.727167	0.777222	1.33232
1684043	28.0674				0.742155	0.653816	0.739023	0.63232	1.06882	0.620842	0.611093	0.742183	0.787345	0.696592	0.759695	0.722158	0.693679	0.717341	0.709804	0.792269	1.00358	0.905259	0.726191	0.846138	0.785125	0.731604	0.683667	0.78775	0.722196	0.712961	0.681106	0.717615	0.604089	0.694219	0.725746	0.708448	0.682151	0.856855	0.792811	0.770769	0.22769	0.693499	0.780223	0.728542	1.10004	0.559642	0.701829	0.798103	0.916789
1686043	28.1007				0.751606	0.661448	0.698209	0.601748	0.714306	0.604684	0.662296	0.749455	0.773333	0.653415	0.695397	0.741924	0.695466	0.739471	0.726744	0.799745	1.0056	0.842948	0.719012	0.874653	0.778271	0.736637	0.724019	0.772839	0.708487	0.714609	0.690201	0.726641	0.616383	0.694461	0.770274	0.688874	0.664404	0.856681	0.784268	0.718645	0.23087	0.684938	0.765205	0.740025	1.084	0.569214	0.691035	0.763216	0.796006
1688043	28.134				0.740245	0.691437	0.69659	0.60353	0.654205	0.626045	0.622977	0.732382	0.784324	0.674276	0.715351	0.726847	0.680847	0.714891	0.72322	0.79063	1.01694	0.839915	0.700143	0.84618	0.78678	0.757808	0.752161	0.817322	0.689105	0.70924	0.700773	0.714938	0.618088	0.696874	0.744013	0.707105	0.669444	0.854845	0.804717	0.719914	0.226018	0.684873	0.742608	0.738766	1.07569	0.560667	0.693702	0.750769	0.718155
1690043	28.1674				0.750595	0.675949	0.712704	0.613137	0.639644	0.597375	0.602598	0.750494	0.847861	0.677822	0.740912	0.75196	0.684392	0.729013	0.743934	0.79997	1.01455	1.08981	0.713297	0.848103	0.784296	0.760309	0.673243	0.796725	0.694233	0.712306	0.691839	0.722054	0.634968	0.698188	0.779917	0.688112	0.679416	0.84124	0.800827	0.714667	0.231701	0.687458	0.764199	0.708326	1.07492	0.576302	0.673522	0.765107	0.690221
1692043	28.2007				0.760741	0.686372	0.704775	0.601837	0.649572	0.590306	0.651694	0.747811	0.756617	0.689904	0.713789	0.73701	0.70774	0.734159	0.74274	0.787956	1.02938	0.884955	0.719886	0.850672	0.801851	0.743992	0.73841	0.83513	0.6854	0.696319	0.714664	0.709723	0.629557	0.694137	0.750568	0.698688	0.697511	0.851323	0.800563	0.713361	0.23794	0.665178	0.797146	0.704164	1.1166	0.573163	0.685288	0.76913	0.676696
1694043	28.234				0.74835	0.685717	0.710532	0.609823	0.645712	0.60964	0.647537	0.766128	0.776178	0.680704	0.676912	0.747705	0.722055	0.687657	0.729927	0.814737	1.02778	1.10544	0.703687	0.868011	0.775457	0.76762	0.763654	0.813348	0.693644	0.706765	0.702978	0.700092	0.635335	0.692906	0.752773	0.695926	0.695153	0.85156	0.795757	0.686644	0.236778	0.655171	0.766531	0.686223	1.11901	0.581471	0.702483	0.790281	0.68038
1696043	28.2674				0.734932	0.680786	0.677433	0.657468	0.621698	0.596466	0.640849	0.757776	0.747864	0.676242	0.709483	0.751999	0.68474	0.691156	0.730077	0.803124	1.01946	0.933608	0.696729	0.833884	0.798977	0.765888	0.701169	0.820414	0.677498	0.699391	0.68612	0.73355	0.616735	0.662386	0.778946	0.69458	0.783295	0.861258	0.800144	0.701236	0.238988	0.670941	0.759264	0.727502	1.09414	0.581226	0.707005	0.798253	0.684189
1698043	28.3007				0.714111	0.69624	0.73078	0.653266	0.625566	0.617487	0.626954	0.757947	0.771389	0.679848	0.738068	0.746631	0.710447	0.701767	0.726002	0.777995	1.01841	0.910521	0.714876	0.851229	0.779655	0.758256	0.660355	0.835544	0.671101	0.685439	0.68403	0.71491	0.623794	0.692746	0.773976	0.673326	0.723305	0.842152	0.804259	0.681675	0.234877	0.652527	0.785904	0.742808	1.09932	0.566019	0.706255	0.771065	0.719982
1700043	28.3341				0.729029	0.711527	0.698532	0.626413	0.630677	0.579839	0.642242	0.772174	0.768027	0.681531	0.693326	0.753262	0.680705	0.70496	0.741179	0.769462	1.00331	1.64903	0.698905	0.84261	0.796422	0.772004	0.741572	0.835613	0.681972	0.702588	0.686361	0.730285	0.613158	0.690036	0.755434	0.696133	0.704965	0.867787	0.775416	0.711683	0.225172	0.665615	0.763779	0.737495	1.09855	0.576042	0.696947	0.813302	0.672902
1702043	28.3674				0.734048	0.68342	0.686941	0.626343	0.648051	0.598697	0.618127	0.738041	0.768682	0.670228	0.709315	0.742362	0.68055	0.715283	0.741992	0.793831	1.02969	1.69913	0.684453	0.84782	0.765022	0.762149	0.637499	0.790056	0.678909	0.69783	0.685613	0.717355	0.616052	0.727648	0.747679	0.682792	0.738407	0.85561	0.783717	0.719891	0.231224	0.673659	0.757636	0.736175	1.10322	0.588709	0.729942	0.805313	0.673785
1704043	28.4007				0.720365	0.676512	0.712916	0.637766	0.65002	0.624251	0.659113	0.755144	0.769525	0.652879	0.693514	0.757587	0.695602	0.719747	0.741518	0.788249	0.999521	1.38866	0.702953	0.885718	0.78293	0.76641	0.666439	0.793948	0.678405	0.686374	0.691508	0.735152	0.618718	0.693577	0.760533	0.69706	0.706609	0.85544	0.798858	0.713994	0.231219	0.684723	0.744701	0.743563	1.1222	0.575084	0.69306	0.773741	0.67511
1706043	28.434				0.727057	0.677971	0.716625	0.644636	0.624642	0.624254	0.632414	0.738102	0.733689	0.702684	0.76142	0.740119	0.718179	0.698141	0.748033	0.754316	1.0023	0.996501	0.685992	0.875407	0.768837	0.746553	0.675321	0.818964	0.666151	0.706189	0.672108	0.715158	0.625977	0.710403	0.791193	0.685743	0.714185	0.860562	0.778643	0.704975	0.234912	0.648113	0.73848	0.723535	1.1087	0.568138	0.69103	0.818703	0.668757
1708043	28.4674				0.724033	0.688623	0.771984	0.621275	0.654505	0.60935	0.627481	0.753936	0.793863	0.668331	0.737026	0.741133	0.697799	0.691892	0.724316	0.77875	1.04212	1.03026	0.698163	0.899623	0.790434	0.766163	0.631321	0.837474	0.652495	0.71472	0.712325	0.707361	0.611454	0.698856	0.767011	0.705849	0.67979	0.859899	0.783707	0.691657	0.230433	0.666265	0.736639	0.700305	1.07673	0.567536	0.689186	0.806408	0.680429
1710043	28.5007				0.733564	0.702859	0.712519	0.657596	0.637557	0.595688	0.642359	0.759976	0.7513	0.688027	0.716541	0.750252	0.698018	0.720637	0.739806	0.760363	1.00549	0.969939	0.703119	0.894629	0.78902	0.764002	0.664141	0.819227	0.669213	0.698584	0.706387	0.72247	0.607217	0.69123	0.759303	0.700135	0.703021	0.838515	0.789036	0.73149	0.232968	0.677482	0.763504	0.715682	1.10268	0.579604	0.726581	0.80071	0.674693
1712043	28.5341				0.726436	0.70846	0.724238	0.688085	0.595697	0.609045	0.637284	0.734301	0.790653	0.68576	0.705123	0.733817	0.693773	0.692658	0.730885	0.755166	1.03266	0.861968	0.689082	0.900413	0.793194	0.771474	0.671926	0.788387	0.651024	0.705176	0.681322	0.723015	0.618908	0.696748	0.757525	0.680697	0.697745	0.846772	0.788591	0.713134	0.232839	0.679592	0.752097	0.699832	1.08049	0.559974	0.72787	0.751905	0.677807
1714043	28.5674				0.721665	0.703374	0.707884	1.69322	0.631465	0.600827	0.639858	0.772496	0.75764	0.65914	0.694363	0.743872	0.697956	0.682807	0.732857	0.777638	1.02927	0.864665	0.68185	0.906881	0.770838	0.74235	0.675325	0.810974	0.651369	0.688434	0.699228	0.713481	0.623351	0.694973	0.756517	0.694922	0.670424	0.847686	0.96987	0.848575	0.228819	0.68434	0.813352	0.708208	1.11848	0.58359	0.713819	0.800745	0.684682
1716043	28.6007				0.71635	0.696036	0.786916	3.30606	0.645492	0.611775	0.649911	0.745521	0.784439	0.66961	0.71067	0.748678	0.682732	0.714868	0.731193	0.743437	0.998737	0.846669	0.686627	0.887722	0.77637	0.769057	0.666332	0.822545	0.645941	0.727971	0.69525	0.71351	0.616642	0.685417	0.756315	0.69735	0.686797	0.834082	0.834896	0.736072	0.233688	0.683388	0.718882	0.712081	1.09472	0.575605	0.712051	0.765859	0.697637
1718043	28.634				0.716968	0.698845	0.780041	3.05597	0.636099	0.596832	0.657886	0.738471	0.766104	0.666084	0.702241	0.748963	0.674617	0.699432	0.734797	0.77699	1.02918	0.809338	0.693226	0.874718	0.793054	0.77336	0.699343	0.833552	0.668733	0.723993	0.685788	0.715446	0.623413	0.696091	0.735102	0.67412	0.698939	0.874423	0.851484	0.727161	0.233725	0.676269	0.731221	0.719922	1.11876	0.57557	0.689185	0.780026	0.704585
1720043	28.6674				0.733224	0.725653	0.813113	2.37595	0.667679	0.575775	0.623636	0.743832	0.745294	0.687253	0.680673	0.743405	0.683591	0.678806	0.739207	0.793809	1.02087	0.810608	0.686312	0.85082	0.778125	0.750911	0.663215	0.812785	0.660781	0.709832	0.711553	0.735534	0.623384	0.68235	0.715453	0.696547	0.70262	0.870476	0.796643	0.742388	0.223884	0.679281	0.773099	0.70787	1.08949	0.577933	0.717918	0.794907	0.680019
1722043	28.7007				0.72008	0.700401	0.810943	1.51864	0.631737	0.628943	0.640895	0.771113	0.752166	0.698458	0.684526	0.74158	0.695832	0.681064	0.745377	0.787908	1.01908	0.781108	0.688867	0.874915	0.772651	0.752485	0.695246	0.849397	0.654544	0.707971	0.701533	0.706851	0.63287	0.690332	0.745804	0.703269	0.678303	0.857475	1.27728	0.702962	0.23955	0.675228	0.754209	0.727851	1.11445	0.565342	0.73708	0.770834	0.670036
1724043	28.734				0.723349	0.674898	0.750531	0.923529	0.616375	0.586741	0.617832	0.779537	0.800993	0.674264	0.723399	0.759849	0.699395	0.687315	0.742289	0.771485	1.01221	0.801557	0.690947	0.877351	0.771724	0.754547	0.651852	0.825238	0.687613	0.716653	0.708883	0.723146	0.617905	0.688846	0.756398	0.717696	0.701784	0.87165	0.927505	0.710807	0.228674	0.682376	0.745473	0.714789	1.1	0.592975	0.732925	0.77677	0.692519
1726043	28.7674				0.721253	0.702443	0.748869	0.689212	0.617219	0.585575	0.655511	0.748919	0.789781	0.688077	0.720596	0.758066	0.691729	0.687869	0.7477	0.79235	1.04614	0.816984	0.702187	0.853238	0.805133	0.764365	0.671391	0.797829	0.655971	0.729408	0.706822	0.720613	0.597415	0.717467	0.762647	0.703972	0.72817	0.849967	0.836483	0.719335	0.231321	0.67832	0.734491	0.703994	1.10113	0.568994	0.72154	0.782778	0.683987
1728043	28.8007				0.70125	0.71087	0.745296	0.65202	0.624681	0.624243	0.649459	0.774369	0.797951	0.68753	0.701346	0.75327	0.701481	0.726975	0.756786	0.803526	1.02862	0.81806	0.71337	0.853162	0.770118	0.757994	0.647092	0.808842	0.654879	0.714146	0.708013	0.763878	0.603437	0.690634	0.753538	0.706557	0.711674	0.855248	0.802135	0.713258	0.240595	0.656013	0.74196	0.712375	1.12593	0.595858	0.750532	0.803091	0.697199
1730043	28.8341				0.717474	0.719225	0.781903	0.625457	0.649766	0.620691	0.646652	0.773899	0.772483	0.706849	0.6947	0.754653	0.688707	0.73165	0.72141	0.784035	1.01942	0.783719	0.692613	0.851822	0.774569	0.754512	0.638859	0.817002	0.643887	0.718836	0.693726	0.782774	0.616061	0.731136	0.785924	0.700471	0.694023	0.876104	0.795493	0.711552	0.234428	0.65302	0.742629	0.699924	1.09485	0.565077	0.713412	0.782275	0.682302
1732043	28.8674				0.714514	0.708617	0.700481	0.604911	0.628609	0.604699	0.622621	0.771831	0.760139	0.694723	0.707404	0.757413	0.676374	0.741303	0.73793	0.793574	1.01077	0.746016	0.690741	0.837045	0.778779	0.756082	0.629137	0.816425	0.653239	0.718246	0.68373	0.774057	0.605624	0.687972	0.748271	0.698394	0.714851	0.856801	0.773765	0.709998	0.225806	0.64832	0.728148	0.694425	1.1378	0.572591	0.680744	0.779122	0.680033
1734043	28.9007				0.717513	0.711391	0.800524	0.609758	0.635175	0.599459	0.661499	0.752031	0.787835	0.710734	0.701212	0.74465	0.695611	0.740129	0.731396	0.785087	1.01338	0.814106	0.698241	0.846298	0.77186	0.724786	0.595497	0.82877	0.639916	0.704172	0.705558	0.777988	0.62784	0.689909	0.754299	0.70051	0.743417	0.861702	0.781389	0.750383	0.227867	0.669645	0.752193	0.72024	1.09198	0.583137	0.687723	0.79131	0.663172
1736043	28.934				0.715137	0.718913	0.817484	0.601199	0.624894	0.58116	0.662989	0.766063	0.782941	0.679918	0.725156	0.794068	0.683358	0.761184	0.736802	0.785637	1.0215	0.882257	0.697253	0.825746	0.763598	0.74599	0.665597	0.809277	0.656154	0.707373	0.703143	0.775862	0.610953	0.694438	0.789331	0.700077	0.718159	0.881931	0.800116	0.718696	0.242392	0.656079	0.750865	0.683638	1.08551	0.592122	0.724577	0.773599	0.675193
1738043	28.9674				0.717379	0.749625	0.808835	0.61393	0.624303	0.597546	0.617267	0.721296	0.761574	0.692611	0.721837	0.748782	0.678248	0.730607	0.741914	0.777641	1.01508	0.806545	0.683517	0.884619	0.769516	0.749666	0.660365	0.809058	0.641509	0.718485	0.701548	0.782933	0.60803	0.680892	0.769887	0.697704	0.707655	0.875905	0.783069	0.716602	0.224433	0.678859	0.735145	0.708156	1.10102	0.57811	0.704126	0.788008	0.679733
1740043	29.0007				0.712123	0.72915	0.799838	0.614062	0.641015	0.613723	0.641072	0.771033	0.766871	0.69214	0.718054	0.755642	0.69634	0.71888	0.726034	0.778432	0.998478	0.841937	0.701371	0.833387	0.774968	0.738884	0.682532	0.805117	0.652176	0.692523	0.725152	0.971399	0.621345	0.691847	0.770449	0.725506	0.788276	0.889977	0.803189	0.713601	0.232601	0.698256	0.761321	0.729046	1.08686	0.578757	0.706255	0.794605	0.674468
1742043	29.0341				0.697415	0.738755	0.844596	0.632794	0.634476	0.618347	0.618472	0.782145	0.74611	0.68377	0.705941	0.74249	0.699933	0.71317	0.733273	0.791084	1.01693	0.836184	0.705837	0.829565	0.764327	0.765692	0.7239	0.792948	0.675633	0.712824	0.710446	2.12045	0.692805	0.731633	0.777149	0.684592	0.713564	0.896786	0.804424	0.812894	0.239837	0.674545	0.778577	0.713894	1.10539	0.569658	0.697741	0.778097	0.706523
1744043	29.0674				0.699235	0.707207	1.25059	0.635587	0.63023	0.567163	0.610201	0.750124	0.813211	0.693452	0.725383	0.753416	0.689655	0.713552	0.761755	0.779225	1.01012	0.835883	0.70177	0.828489	0.761724	0.753463	0.692531	0.796529	0.654381	0.722518	0.730674	1.98403	0.697656	0.705269	0.782019	0.700549	0.718947	0.868449	0.812265	0.746801	0.225027	0.670249	0.74294	0.716813	1.08723	0.577452	0.733787	0.797193	0.6711
1746043	29.1007				0.699896	0.719618	3.26596	0.63706	0.612878	0.602329	0.656162	0.738918	0.767235	0.693854	0.696386	0.75441	0.697875	0.714418	0.722137	0.81431	1.02056	0.776429	0.696042	0.869108	0.774609	0.733629	0.678337	0.790302	0.673824	0.735559	0.723423	1.61229	0.660751	0.705113	0.793455	0.719639	0.729494	0.876383	0.795639	0.723985	0.233705	0.67412	0.752377	0.730852	1.08179	0.558511	0.699693	0.79142	0.695211
1748043	29.134				0.698733	0.731726	3.22916	0.645533	0.699055	0.629051	0.663063	0.771493	0.773462	0.717909	0.70595	0.771301	0.691805	0.72146	0.75916	0.792673	1.03481	0.800446	0.705629	0.841803	0.790304	0.735163	0.704367	0.811152	0.654766	0.709177	0.711597	1.04798	0.629764	0.70603	0.789246	0.708611	0.712963	0.878781	0.806423	0.74143	0.231914	0.665697	0.765767	0.714493	1.10858	0.569909	0.677789	0.771516	0.683925
1750043	29.1674				0.708051	0.776002	2.61014	0.619322	0.763978	0.610451	0.646561	0.742564	0.778436	0.715815	0.683091	0.729892	0.715731	0.745111	0.743856	0.833455	1.02124	0.7505	0.716128	0.827653	0.776204	0.752129	0.683087	0.789968	0.665681	0.706111	0.742841	0.803108	0.620105	0.714785	0.790875	0.712248	0.802841	0.863524	0.783342	0.717422	0.233758	0.635202	0.728103	0.711634	1.10642	0.579839	0.693768	0.768527	0.672322
1752043	29.2007				0.717048	0.75628	1.79224	0.635473	0.674475	0.596485	0.660996	0.763521	0.774958	0.700878	0.702492	0.740101	0.69544	0.721969	0.744931	0.802982	1.02008	0.743511	0.696891	0.851196	0.784515	0.756216	0.586352	0.795674	0.666887	0.726254	0.735064	0.726499	0.632605	0.705164	0.779812	0.713667	0.725665	0.866996	0.793572	0.7183	0.233786	0.680057	0.721286	0.73264	1.10406	0.587795	0.709524	0.771245	0.670687
1754043	29.234				0.701583	0.794326	1.07491	0.619786	0.638351	0.621384	0.62505	0.780786	0.777888	0.686494	0.700849	0.715407	0.708608	0.689075	0.751843	0.821084	1.01359	0.831514	0.721257	0.803573	0.778525	0.750967	0.597553	0.781294	0.655423	0.70068	0.684204	0.71458	0.620099	0.703588	0.792475	0.706102	0.702284	0.85408	0.805474	0.737184	0.248862	0.660661	0.732181	0.703974	1.10137	0.577619	0.695506	0.785375	0.708675
1756043	29.2674				0.720711	0.855518	0.819024	0.62486	0.671872	0.607875	0.622167	0.757904	0.7945	0.68359	0.68039	0.732642	0.692837	0.699887	0.773746	0.823228	1.00946	0.7786	0.706219	0.8369	0.78536	0.757109	0.59167	0.803918	0.641014	0.719467	0.696047	0.722466	0.626784	0.690934	0.774568	0.71097	0.715846	0.888027	0.800102	0.721318	0.238812	0.681339	0.741278	0.700911	1.10497	0.563009	0.695933	0.769783	0.665878
1758043	29.3007				0.714076	0.833647	0.722268	0.588164	0.620526	0.637228	0.650727	0.761109	0.760524	0.701891	0.703585	0.740951	0.717442	0.698402	0.755946	0.828168	1.03523	0.785741	0.716806	0.859538	0.781038	0.764902	0.651504	0.803166	0.680878	0.729459	0.697196	0.711496	0.622027	0.727364	0.819523	0.722576	0.72127	0.873888	0.802206	0.737086	0.228267	0.683025	0.729484	0.720985	1.11051	0.591386	0.697974	0.777901	0.69965
1760043	29.3341				0.733775	0.898576	0.702229	0.604896	0.640022	0.608088	0.65954	0.750565	0.760028	0.699693	0.707365	0.722496	0.711753	0.699239	0.737569	0.865706	1.02196	0.7722	0.723668	0.850919	0.785725	0.746041	0.604315	0.789832	0.668253	0.731335	0.692017	0.720196	0.645637	0.684669	0.876793	0.720733	0.706781	0.88197	0.797665	0.733665	0.226251	0.66211	0.71785	0.708849	1.11419	0.586899	0.679171	0.787474	0.677117
1762043	29.3674				0.721222	0.83509	0.680859	0.615697	0.641719	0.616488	0.656702	0.761971	0.774388	0.691363	0.668805	0.731319	0.711446	0.683318	0.746975	0.87289	1.03385	0.771021	0.722206	0.861753	0.808465	0.764828	0.653615	0.806101	0.661157	0.713187	0.70517	0.720602	0.632964	0.742373	3.60661	0.693371	0.699771	0.87621	0.803331	0.714987	0.226452	0.655448	0.711537	0.700072	1.092	0.559699	0.688896	0.769556	0.679613
1764043	29.4007				0.730466	0.976478	0.697079	0.613436	0.627527	0.646378	0.683687	0.763015	0.759639	0.712637	0.680583	0.729703	0.70341	0.680927	0.739396	0.866964	1.02405	0.804084	0.72729	0.870167	0.795404	0.783437	0.701678	0.799838	0.656403	0.697433	0.71649	0.726478	0.630572	0.746297	3.59425	0.710598	0.685957	0.866897	0.792323	0.738254	0.227608	0.653811	0.720206	0.726101	1.10183	0.562944	0.664328	0.793158	0.687504
1766043	29.434				0.746993	1.79975	0.709007	0.65553	0.632527	0.604899	0.695333	0.763879	0.760572	0.708837	0.69854	0.740982	0.681638	0.681058	0.731541	0.85919	1.03381	0.792828	0.744615	0.863667	0.790739	0.775663	0.683809	0.811672	0.641286	0.716323	0.693812	0.732019	0.627694	0.73442	2.73461	0.704329	0.720003	0.859942	0.79005	0.704024	0.230797	0.661998	0.776494	0.707952	1.07973	0.575662	0.691478	0.800291	0.690092
1768043	29.4674				0.720075	1.82286	0.72089	0.649325	0.636014	0.625134	0.651274	0.751638	0.774203	0.69273	0.695066	0.750201	0.689154	0.682048	0.715945	0.839891	1.02956	0.789296	0.731571	0.858024	0.791167	0.75842	0.725282	0.813226	0.632419	0.716737	0.70626	0.718511	0.64174	0.699972	1.54578	0.677549	0.706172	0.857822	0.791951	0.711427	0.238102	0.652965	0.738454	0.701836	1.08703	0.560253	0.67423	0.774594	0.700126
1770043	29.5007				0.734802	1.34543	0.70828	0.657454	0.636106	0.633334	0.71804	0.763737	0.775678	0.673717	0.692587	0.73393	0.713922	0.678571	0.738803	0.872941	1.03836	0.823143	0.730964	0.857031	0.766847	0.758702	0.66806	0.805066	0.634759	0.720601	0.696355	0.716496	0.641218	0.675928	0.89141	0.684398	0.671122	0.877012	0.793563	0.756134	0.232537	0.672065	0.73983	0.704179	1.08517	0.577186	0.691731	0.80403	0.685171
1772043	29.5341				0.722803	0.906343	0.717218	0.636128	0.61618	0.658774	0.71387	0.736466	0.744633	0.720857	0.686951	0.740653	0.70788	0.688847	0.735083	0.858286	1.02788	0.80162	0.73099	0.826612	0.765871	0.736908	0.688362	0.797166	0.646083	0.724601	0.718641	0.718765	0.625574	0.721276	0.783158	0.704662	0.713262	0.858969	0.786332	0.726057	0.235025	0.686379	0.757874	0.698039	1.10021	0.585151	0.671018	0.787227	0.677777
1774043	29.5674				0.72712	0.71942	0.676002	0.626496	0.628413	0.689036	0.734952	0.783927	0.779198	0.693481	0.687972	0.756938	0.694085	0.676819	0.740673	0.820002	1.02024	0.787763	0.729825	0.874751	0.767589	0.755829	0.647701	0.791767	0.657934	0.720931	0.700435	0.721338	0.618751	0.697928	0.764645	0.720336	0.710533	0.880227	0.80352	0.71797	0.232845	0.649617	0.755796	0.727204	1.08421	0.547589	0.67959	0.804977	0.697416
1776043	29.6007				0.739299	0.729114	0.688055	0.641888	0.655147	1.54015	0.720606	0.768818	0.754044	0.678796	0.708035	0.737607	0.693188	0.680743	0.732337	0.827271	1.03444	0.775209	0.757872	0.804595	0.786875	0.751229	0.646677	0.800234	0.656268	0.731038	0.699559	0.712855	0.614449	0.700738	0.756499	0.699717	0.709985	0.883818	1.13061	0.707292	0.234203	0.680092	0.781638	0.698134	1.07823	0.562625	0.682188	0.778405	0.67526
1778043	29.634				0.717019	0.698759	0.662993	0.619789	0.608102	2.83569	0.774283	0.730726	0.774943	0.661723	0.69704	0.740406	0.68087	0.685956	0.699461	0.816949	1.00919	0.824918	0.822816	0.848937	0.783348	0.749854	0.684856	0.829718	0.660643	0.710592	0.706638	0.705672	0.608566	0.69826	0.738346	0.719802	0.70719	0.886009	0.896412	0.759644	0.230948	0.664905	0.726937	0.702256	1.06876	0.554631	0.674827	0.797372	0.682487
1780043	29.6674				0.732361	0.707724	0.678238	0.641318	0.630625	2.61568	0.832501	0.770469	0.744968	0.668344	0.703633	0.750436	0.700558	0.705744	0.744345	0.810114	1.02659	0.761853	0.97182	0.831791	0.783335	0.758825	0.679421	0.810363	0.642694	0.707213	0.729285	0.727586	0.615008	0.688581	0.759636	0.692836	0.75798	0.868418	0.823726	0.734056	0.2462	0.674088	0.737428	0.689495	1.09856	0.559481	0.724735	0.804575	0.686309
1782043	29.7007				0.730741	0.701259	0.654366	0.639523	0.661378	1.49794	0.75148	0.760974	0.738979	0.675805	0.707043	0.828572	0.73599	0.691621	0.744743	0.853652	1.02329	0.823013	2.51685	0.880638	0.778666	0.738934	0.668816	0.789501	0.680773	0.72672	0.692798	0.731684	0.619408	0.717922	0.785873	0.721923	0.721237	0.87783	0.798324	0.747699	0.230954	0.667986	0.757388	0.689202	1.10334	0.556611	0.697817	0.781331	0.687762
1784043	29.734				0.736115	0.668229	0.69423	0.618049	0.596758	0.783452	0.784737	0.776145	0.79704	0.672293	0.701284	0.761076	0.706186	0.67282	0.739193	0.847094	1.03325	0.832884	3.20612	0.901029	0.767202	0.747146	0.68973	0.796853	0.649553	0.717171	0.700038	0.730242	0.604875	0.710423	0.762514	0.715155	0.71134	0.892728	0.802211	0.720582	0.237458	0.65783	0.79218	0.72643	1.09787	0.560084	0.676687	0.771111	0.686284
1786043	29.7674				0.742422	0.690962	0.675734	0.583248	0.6209	0.65625	0.756094	0.763741	0.759625	0.697924	0.697409	0.746684	0.689195	0.694228	0.723237	0.829532	1.00381	0.781	2.45191	0.893139	0.775992	0.757855	0.673392	0.796948	0.662086	0.758672	0.696389	0.713468	0.600612	0.716524	0.749532	0.741764	0.805081	0.858648	0.815568	0.754246	0.230194	0.657094	0.717704	0.708916	1.07626	0.581211	0.698631	0.785277	0.679463
1788043	29.8007				0.735933	0.683577	0.644816	0.693429	0.613315	0.613093	0.724454	0.763572	0.805143	0.689988	0.719085	0.747243	0.70451	0.682246	0.715802	0.815845	1.02494	0.768903	1.36183	0.858735	0.756591	0.749463	0.664102	0.801083	0.638243	0.7413	0.694168	0.710389	0.599062	0.725314	0.745653	0.702771	0.763084	0.873262	0.800136	0.738007	0.238259	0.659944	0.740944	0.691732	1.08221	0.58919	0.685691	0.799538	0.696315
1790043	29.8341				0.752618	0.668177	0.672756	0.624479	0.614351	0.604531	0.836409	0.756338	0.755787	0.683768	0.728647	0.73776	0.697055	0.690182	0.746594	0.854953	1.0268	0.786721	0.907168	0.836804	0.772493	0.748428	0.664074	0.813284	0.646933	0.764946	0.70822	0.737218	0.606051	0.737394	0.742306	0.695109	0.737598	0.892109	0.805183	0.729263	0.270097	0.671747	0.739077	0.700118	1.08716	0.54523	0.663026	0.76347	0.689637
1792043	29.8674				0.746112	0.677755	0.677709	0.627699	0.622832	0.61751	0.840492	0.78408	0.759267	0.708343	0.71841	0.73626	0.704872	0.699373	0.741858	0.868766	1.0048	0.791015	0.777941	0.832788	0.777056	0.756771	0.579667	0.792187	0.656528	0.776772	0.705109	0.742777	0.614513	0.733601	0.74334	0.720125	0.746986	0.904909	0.803571	0.727769	0.245922	0.678865	0.740257	0.704283	1.07998	0.582568	0.694951	0.787051	0.691615
1794043	29.9007				0.738262	0.672109	0.658816	0.61849	0.639265	0.606496	1.95254	0.755065	0.754774	0.69996	0.714228	0.735062	0.685519	0.689598	0.744987	0.832726	1.0187	0.820151	0.711926	0.878602	0.778747	0.732026	0.572681	0.810042	0.653409	0.79416	0.696039	0.726796	0.627347	0.726229	0.742977	0.699269	0.722992	0.89104	1.54989	0.717994	0.237581	0.670764	0.748045	0.729578	1.07321	0.585894	0.689322	0.789386	0.692151
1796043	29.934				0.721583	0.686066	0.672613	0.624696	0.666074	0.604345	3.28913	0.746932	0.744607	0.694406	0.715206	0.748554	0.68557	0.699365	0.732956	0.809945	1.03566	0.817718	0.698472	0.826414	0.772241	0.740546	0.621178	0.804792	0.656435	0.813978	0.713162	0.755889	0.619538	0.728802	0.752362	0.707674	0.74321	0.8929	1.1383	0.722539	0.232306	0.689692	0.747611	0.708369	1.08654	0.59445	0.695451	0.764106	0.687965
1798043	29.9674				0.739122	0.706047	0.653918	0.637869	0.649274	0.595121	3.04566	0.748259	0.726816	0.704755	0.688228	0.741065	0.690508	0.687604	0.730495	0.827177	1.0201	0.781765	0.688343	0.82208	0.74995	0.739294	0.649834	0.809026	0.63047	0.811867	0.707289	0.723209	0.613373	0.790989	0.756644	0.721407	0.746922	0.881396	0.907216	0.737259	0.244316	0.677148	0.777215	0.709086	1.10781	0.580148	0.68684	0.778784	0.675644
1800043	30.0007				0.752375	0.664189	0.672535	0.607536	0.618731	0.616356	2.66873	0.769567	0.773324	0.690459	0.710448	0.745067	0.713695	0.682699	0.750231	0.80285	1.0194	0.823654	0.687937	0.841861	0.746492	0.742784	0.642701	0.782257	0.649025	0.910755	0.738261	0.73774	0.625601	0.852763	0.740985	0.720605	0.721737	0.898665	0.892693	0.75115	0.23966	0.689986	0.738632	0.711584	1.08549	0.590415	0.666424	0.781956	0.698209
1802043	30.0341				0.723865	0.698525	0.66664	0.602242	0.662676	0.593473	2.04443	0.780283	0.772916	0.687219	0.68821	0.734259	0.734339	0.677174	0.718654	0.779692	1.01622	0.867437	0.676798	0.828253	0.776473	0.725014	0.659826	0.78589	0.650137	1.7396	0.713027	0.775455	0.628305	2.43748	0.769924	0.692728	0.731155	0.898627	0.933343	0.715034	0.237633	0.667092	0.731117	0.713463	1.08389	0.600147	0.682218	0.776571	0.668084
1804043	30.0674				0.731941	0.706711	0.662056	0.645591	0.62799	0.595536	1.37458	0.787075	0.762734	0.668417	0.698319	0.750847	0.704625	0.717419	0.755525	0.803775	1.00709	0.856203	0.679152	0.870105	0.756527	0.747225	0.647689	0.776924	0.667743	2.42651	0.732942	0.746606	0.65415	2.51941	0.758413	0.70429	0.707471	0.911365	0.933636	0.760081	0.2424	0.679177	0.771808	0.700026	1.0771	0.56911	0.675796	0.789984	0.670177
1806043	30.1007				0.74001	0.668853	0.679745	0.620476	0.621522	0.571947	0.917365	0.755656	0.738603	0.678532	0.701287	0.733334	0.688876	0.704941	0.737044	0.834915	1.04689	1.11767	0.688274	0.89764	0.78144	0.724601	0.66302	0.84265	0.663021	2.15013	0.695492	0.726709	0.645915	2.12574	0.792577	0.694246	0.743725	0.893287	0.843319	0.741084	0.238886	0.678554	0.774095	0.703816	1.10925	0.593046	0.712348	0.823727	0.687274
1808043	30.134				0.736125	0.701329	0.656253	0.599616	0.624919	0.606671	0.73389	0.741651	0.734978	0.662462	0.699573	0.749761	0.717068	0.693351	0.75868	0.819675	1.01948	0.876468	0.680462	0.874102	0.764111	0.722744	0.65345	0.790681	0.649605	1.51108	0.697406	0.748285	0.628196	1.48684	0.754906	0.707749	0.760606	0.895748	0.817356	0.733805	0.235159	0.658766	0.77439	0.69746	1.08772	0.575695	0.680263	0.786161	0.67074
1810043	30.1674				0.732895	0.693562	0.666325	0.620197	0.636682	0.583147	0.684636	0.750116	0.768398	0.642248	0.715781	0.746155	0.690785	0.696495	0.713886	0.857158	1.0327	0.82326	0.679657	0.922102	0.768104	0.743492	0.645943	0.788801	0.641189	0.898357	0.695484	0.728607	0.630836	0.985973	0.767785	0.709816	0.72051	0.904377	0.806098	0.731042	0.234195	0.673062	0.734492	0.712273	1.11231	0.596012	0.685879	0.796705	0.689087
1812043	30.2007				0.719781	0.676949	0.657905	0.600729	0.613969	0.630958	0.667637	0.751578	0.746848	0.683325	0.713891	0.743511	0.704964	0.673954	0.756923	0.879216	1.01978	0.791437	0.679507	0.866856	0.764473	0.759566	0.688039	0.81015	0.635949	0.781398	0.701024	0.714589	0.637755	0.767859	0.74364	0.719413	0.71258	0.889719	0.799403	0.73107	0.227929	0.663432	0.727027	0.704437	1.06633	0.563903	0.693958	0.806218	0.710531
1814043	30.234				0.719742	0.706823	0.65591	0.634861	0.630302	0.5918	0.6476	0.728049	0.778303	0.695504	0.698273	0.729593	0.710482	0.69639	0.733753	0.842865	1.01974	0.839706	0.670209	0.885383	0.764844	0.763397	0.745784	0.77585	0.656436	0.748778	0.702805	0.745302	0.625051	0.708278	0.746528	0.695996	0.701971	0.916054	0.80863	0.696529	0.233569	0.657322	0.735756	0.714647	1.11292	0.573909	0.679863	0.80244	0.678909
1816043	30.2674				0.705438	0.68218	0.663379	0.624079	0.637557	0.574134	0.648863	0.735875	0.755383	0.679817	0.732504	0.724884	0.681949	0.675779	0.724243	0.844225	1.02176	0.845386	0.680158	0.869247	0.7768	0.749942	0.735017	0.769162	0.654411	0.728435	0.701753	0.7246	0.616225	0.682029	0.747633	0.694392	0.694155	0.86432	0.786022	0.73576	0.240589	0.669723	0.731803	0.69077	1.0917	0.594188	0.66857	0.788161	0.681811
1818043	30.3007				0.701346	0.679973	0.670944	0.610782	0.653806	0.602109	0.61565	0.771781	0.760646	0.689656	0.701963	0.753033	0.727667	0.722281	0.761188	0.846351	1.01893	0.820825	0.684926	0.992009	0.779421	0.747336	0.725942	0.776799	0.642414	0.729571	0.685559	0.772429	0.612449	0.692445	0.771707	0.684974	0.6794	0.919618	0.795121	0.723713	0.233977	0.647708	0.737944	0.684707	1.09075	0.568471	0.714249	0.747573	0.69399
1820043	30.3341				0.723481	0.694877	0.6715	0.591886	0.632645	0.614868	0.622518	0.73286	0.735453	0.681589	0.698842	0.748758	0.707788	0.69411	0.746818	0.831825	1.02202	0.79336	0.673672	0.911221	0.778986	0.734224	0.799445	0.784477	0.626255	0.736522	0.693437	0.740368	0.603893	0.686864	0.765332	0.690116	0.725906	0.894984	0.791777	0.720814	0.235728	0.663849	0.750642	0.706938	1.11139	0.561914	0.671767	0.793747	0.680416
1822043	30.3674				0.718664	0.665269	0.659061	0.603448	0.627151	0.604642	0.647379	0.774657	0.786957	0.694867	0.713658	0.923788	0.701524	0.71331	0.752492	0.845794	1.04115	0.849102	0.679665	0.931668	0.792306	0.740156	3.21794	0.787956	0.661214	0.740303	0.714107	0.739643	0.628997	0.690421	0.752231	0.71253	0.693815	0.886725	0.807697	0.746149	0.244976	0.670442	0.755169	0.710251	1.10066	0.573064	0.684949	0.799427	0.654626
1824043	30.4007				0.717234	0.66382	0.677377	0.619274	0.628312	0.597701	0.653983	0.737936	0.749692	0.67998	0.738469	0.823117	0.700358	0.696063	0.759033	0.875799	1.02129	0.909437	0.687714	0.995216	0.803486	0.753449	3.56002	0.798252	0.637493	0.731841	0.684897	0.735723	0.607438	0.691796	0.73094	0.731637	0.748668	0.910025	0.808427	0.723656	0.231972	0.664715	0.762914	0.704417	1.09608	0.563306	0.701558	0.782466	0.701318
1826043	30.434				0.732089	0.684049	0.686191	0.596457	0.648254	0.611759	0.646867	0.780506	0.741021	0.671234	0.713166	0.777924	0.710937	0.679043	0.747256	0.934834	1.02707	0.832315	0.701293	1.13811	0.802866	0.751498	2.40027	0.818577	0.65805	0.734349	0.698325	0.730762	0.621726	0.706963	0.745668	0.715115	0.742508	0.91496	0.802079	0.732832	0.239187	0.672209	0.748391	0.700634	1.10413	0.597665	0.669751	0.787683	0.680757
1828043	30.4674				0.728827	0.693265	0.657572	0.619925	0.629243	0.611258	0.624643	0.75599	0.743537	0.677527	0.746175	0.77027	0.692538	0.684453	0.748811	0.932184	1.02997	0.872357	0.684842	1.04759	0.793956	0.72237	1.10281	0.788748	0.65158	0.74967	0.693331	0.738003	0.62008	0.705403	0.73542	0.702222	0.692358	0.886493	0.817734	0.749869	0.244436	0.677482	0.727865	0.713817	1.08934	0.572181	0.683412	0.788092	0.676767
1830043	30.5007				0.735445	0.676485	0.689789	0.605814	0.638659	0.599155	0.622258	0.754648	0.773145	0.666025	0.726733	0.75249	0.699988	0.69857	0.732044	0.943379	1.0231	0.845437	0.864971	2.83654	0.799327	0.746212	0.724984	0.781865	0.643712	0.752761	0.70766	0.745578	0.61254	0.729931	0.749791	0.725473	0.687005	0.888	0.787324	0.730924	0.23491	0.661721	0.755593	0.714063	1.09105	0.60614	0.708438	0.795078	0.649284
1832043	30.5341				0.739066	0.697898	0.680233	0.650327	0.656212	0.622509	0.611291	0.777558	0.755518	0.679655	0.712553	0.748794	0.685089	0.683693	0.75116	0.88436	1.03809	0.827249	0.865303	2.73255	0.789973	0.719334	0.640833	0.794468	0.635711	0.742572	0.699175	0.750535	0.609048	0.707785	0.759108	0.706408	0.708501	0.90611	0.790914	0.738746	0.246025	0.686882	0.768868	0.714283	1.10325	0.55552	0.686871	0.767532	0.704642
1834043	30.5674				0.730012	0.679866	0.660791	0.640837	0.642057	0.591996	0.625892	0.756398	0.788087	0.665602	0.705498	0.747274	0.691762	0.662726	0.735527	0.906197	1.02439	0.867389	0.774989	1.8791	0.785476	0.720686	0.617731	0.799934	0.638969	0.752793	0.696815	0.731058	0.611434	0.721298	0.749	0.760735	0.784679	0.901169	0.79922	0.740349	0.236239	0.670072	0.737482	0.723672	1.08207	0.595082	0.686484	0.829096	0.682335
1836043	30.6007				0.733003	0.670666	0.671652	0.622946	0.635596	0.586334	0.643081	0.805599	0.791598	0.679863	0.739169	0.749195	0.705207	0.694753	0.737223	0.831898	1.0153	0.867969	0.702135	1.15773	0.805588	0.738615	0.614667	0.804466	0.6497	0.75919	0.712862	0.759054	0.635762	0.701922	0.744557	0.735927	0.702949	0.91522	0.806711	0.743909	0.240458	0.689003	0.76396	0.704584	1.10147	0.562891	0.698953	0.768556	0.678115
1838043	30.634				0.742306	0.685552	0.684222	0.616065	0.633839	0.586057	0.620476	0.767488	0.765664	0.678014	0.725086	0.73294	0.70254	0.680494	0.738996	0.821428	1.03736	0.934148	0.689481	0.942731	0.804256	0.750893	0.601057	0.810794	0.667501	0.783402	0.702268	0.760086	0.635026	0.717824	0.767131	0.741974	0.724783	0.888427	0.807943	0.731304	0.248611	0.64942	0.763174	0.717968	1.09183	0.58862	0.710991	0.780283	0.695333
1840043	30.6674				0.737925	0.711364	0.688727	0.645627	0.642434	0.585313	0.613741	0.751961	0.759439	0.672666	0.736614	0.759533	0.696477	0.695129	0.751072	0.835127	1.03762	0.898794	0.670177	0.875741	0.784222	0.735735	0.6054	0.793174	0.683638	0.767952	0.709949	1.40886	0.609209	0.719987	0.787476	0.715123	0.730215	0.87866	0.818483	0.7582	0.237201	0.662942	0.753819	0.738754	1.08864	0.57348	0.738466	0.801652	0.688574
1842043	30.7007				0.730105	0.669094	0.677814	0.646546	0.670722	0.602968	0.641236	0.755582	0.826674	0.670079	0.768751	0.755032	0.691279	0.704008	0.741505	0.936172	1.01693	0.839553	0.679562	0.855276	0.807457	0.769678	0.606658	0.804257	0.636714	0.766165	0.702699	2.08238	0.683726	0.713993	0.817648	0.731233	0.731947	0.896592	0.812463	0.751231	0.251372	0.66243	0.735189	0.726469	1.10973	0.558372	0.71102	0.800968	0.667787
1844043	30.734				0.716048	0.704635	0.688352	0.640695	0.637729	0.581907	0.622196	0.766283	0.804848	0.685063	0.721728	0.744086	0.690329	0.67063	0.733088	0.911435	1.02603	0.827114	0.682198	0.820292	0.807093	0.776316	0.614206	0.812709	0.657377	0.741971	0.688025	1.73557	0.670064	0.705895	0.761273	0.727349	0.72227	0.888027	0.868034	0.744013	0.246353	0.669923	0.749096	0.708028	1.07438	0.56456	0.679661	0.787006	0.674773
1846043	30.7674				0.718718	0.697327	0.690305	0.623476	0.622118	0.584135	0.605718	0.770776	0.793942	0.679221	0.712417	0.719828	0.682965	0.682087	0.729565	0.890287	1.03397	0.796228	0.670986	0.824037	0.784918	0.755429	0.598768	0.821955	0.649084	0.762305	0.687939	1.20765	0.624927	0.701004	0.743097	0.709757	0.725849	0.883346	0.819787	0.74242	0.239373	0.664869	0.761936	0.707731	1.09748	0.575603	0.682255	0.777192	0.691982
1848043	30.8007				0.7281	0.716683	0.676383	0.626714	0.657843	0.58605	0.631017	0.749327	0.804046	0.688089	0.705096	0.772155	0.688422	0.681645	0.758406	0.870472	1.00377	0.781072	0.682167	0.854334	0.801318	0.774948	0.549286	0.807005	0.659171	0.764956	0.699427	0.842744	0.607417	0.699409	0.762104	0.723759	0.718655	0.885034	0.809721	0.724433	0.236698	0.665939	0.745301	0.729276	1.08489	0.579176	0.707543	0.783302	0.683356
1850043	30.8341				0.745115	0.704964	0.683691	0.657024	0.734641	0.608023	0.620598	0.762588	0.76868	0.682505	0.70837	0.757524	0.691148	0.664277	0.747355	0.910515	1.00327	0.786491	0.669218	0.839516	0.820953	0.736083	0.592416	0.794354	0.649568	0.751972	0.702134	0.736216	0.618322	0.703029	0.740017	0.709389	0.726343	0.885187	0.810699	0.705428	0.23977	0.658686	0.739091	0.721655	1.07312	0.556238	0.685424	0.764246	0.671224
1852043	30.8674				0.742211	0.682064	0.700572	0.673213	0.640623	0.592064	0.59848	0.763418	0.770713	0.671001	0.71561	0.735445	0.6848	0.687927	0.750142	0.861174	1.02617	0.779789	0.673977	0.834937	0.826475	0.720944	0.62747	0.822328	0.682525	0.771865	0.701384	0.722282	0.609656	0.709415	0.758178	0.734966	0.739191	0.89195	0.814144	0.721036	0.241404	0.6407	0.735018	0.719307	1.0936	0.577684	0.682735	0.772127	0.684136
1854043	30.9007				0.739644	0.709837	0.686189	0.642544	0.632923	0.58541	0.625089	0.796301	0.760793	0.695023	0.71516	0.757651	0.687592	0.695571	0.73811	0.925496	1.0259	0.800174	0.679119	0.842496	0.814832	0.706527	0.594504	0.783581	0.674419	0.76403	0.701584	0.726296	0.626492	0.703192	0.748328	0.711651	0.742019	0.894641	0.824819	0.748946	0.231225	0.692313	0.721432	0.727544	1.0903	0.562409	0.69653	0.817748	0.68825
1856043	30.934				0.740449	0.703608	0.689695	0.658624	0.651937	0.591676	0.62498	0.771463	0.782404	0.673634	0.707678	0.735928	0.681784	0.677225	0.760585	0.863314	1.02999	0.77448	0.666455	0.860657	0.751877	0.75145	0.597423	0.780422	0.662968	0.776523	0.72616	0.704081	0.617313	0.687934	0.769529	0.7119	0.745225	0.892797	0.93139	0.727047	0.243607	0.68291	0.712821	0.707596	1.07526	0.56192	0.663217	0.762921	0.701397
1858043	30.9674				0.739255	0.674456	0.707405	0.638631	0.680013	0.610811	0.621967	0.783798	0.76888	0.678327	0.695392	0.766208	0.705341	0.706355	0.758368	0.859312	1.03996	0.766642	0.676002	0.838687	0.785436	0.778523	0.619056	0.815405	0.664255	0.780613	0.709826	0.717285	0.612709	0.711826	0.752051	0.711079	0.725594	0.891808	0.851752	0.833981	0.238556	0.676115	0.7192	0.711983	1.09942	0.566935	0.684879	0.787985	0.675013
1860043	31.0007				0.71697	0.69232	0.685834	0.660296	0.651488	0.573509	0.609078	0.804091	0.783527	0.685991	0.732383	0.77541	0.677446	0.720577	0.747478	0.839825	1.04257	0.78496	0.690083	0.843735	0.787443	0.740508	0.612963	0.811042	0.659555	0.749279	0.718195	0.729581	0.62525	0.701071	0.752963	0.715908	0.698227	0.887692	0.829073	0.807295	0.236533	0.666171	0.737446	0.731821	1.11227	0.570768	0.678148	0.806709	0.68259
1862043	31.0341				0.717686	0.720749	0.679989	0.64515	1.32624	0.608204	0.60134	0.776669	0.789598	0.67155	0.696666	0.782277	0.679043	0.702795	0.739123	0.816924	1.02902	0.781981	0.690299	0.847775	0.77678	0.762068	0.610288	0.790068	0.681872	0.772047	0.706696	0.704946	0.622556	0.712235	0.802131	0.71847	0.714059	0.887796	0.800076	0.778194	0.240771	0.65455	0.727618	0.728102	1.10199	0.56198	0.688592	0.767354	0.664472
1864043	31.0674				0.697224	0.691905	0.699164	0.646511	1.32813	0.603874	0.638111	0.763958	0.770331	0.68739	0.669757	0.746605	0.689752	0.700391	0.737823	0.889594	1.03046	0.757582	0.69587	0.823012	0.808616	0.754246	0.606331	0.789662	0.643662	0.773122	0.683257	0.701854	0.615427	0.701644	0.805431	0.691496	0.728491	0.880286	0.805081	0.749932	0.226302	0.680003	0.722048	0.70961	1.09996	0.559129	0.678244	0.756365	0.68531
1866043	31.1007				0.702881	0.693803	0.711632	0.604242	1.94794	0.61539	0.626767	0.765669	0.791749	0.666126	0.71662	0.767963	0.692473	0.684617	0.732965	0.944807	1.01951	0.799041	0.690092	0.844147	0.791317	0.737508	0.636493	0.805451	0.656193	0.745468	0.691672	0.709867	0.614519	0.717171	0.827671	0.722099	0.719686	0.901673	0.811228	0.715171	0.242081	0.667052	0.70789	0.694712	1.09337	0.581482	0.677251	0.79985	0.693185
1868043	31.134				0.698181	0.712069	0.687452	0.646595	1.57394	0.63588	0.635775	0.754186	0.770877	0.686786	0.715805	0.766631	0.703868	0.697102	0.728195	1.27511	1.02855	0.798347	0.693981	0.83695	0.79797	0.749442	0.64187	0.78187	0.675646	0.750123	0.683898	0.74383	0.627338	0.702637	0.780147	0.707001	0.715765	0.90032	0.801036	0.749549	0.231679	0.679126	0.73028	0.690658	1.07368	0.579527	0.701243	0.780133	0.684202
1870043	31.1674				0.700242	0.667847	0.689499	0.626414	0.8439	0.58529	0.60928	0.776159	0.762838	0.684447	0.683775	0.744451	0.69101	0.687122	0.724977	1.71222	1.06965	0.868133	0.674479	0.825919	0.771473	0.743943	0.634768	0.794597	0.672943	0.780459	0.684231	0.747626	0.622482	0.710074	0.774796	0.703046	0.708315	0.886596	0.771086	0.798327	0.227962	0.656006	0.724488	0.720084	1.07598	0.568121	0.694287	0.783368	0.676969
1872043	31.2007				0.721197	0.688458	0.684924	0.645105	0.706029	0.602033	0.629828	0.752401	0.746393	0.673408	0.71171	0.789014	0.700457	0.670374	0.717427	2.62424	1.09556	0.849222	0.685865	0.851384	0.782044	0.741587	0.610028	0.778205	0.673729	0.739311	0.690857	0.723983	0.616434	0.718511	0.793546	0.733383	0.831569	0.89159	0.816914	0.736433	0.229585	0.681213	0.734775	0.713813	1.08938	0.563077	0.723833	0.771856	0.668146
1874043	31.234				0.712396	0.67232	0.68697	1.37777	0.639451	0.597217	0.600942	0.780016	0.780571	0.685316	0.700985	0.7589	0.680098	0.684571	0.721379	2.38587	1.06513	0.799927	0.683011	0.872782	0.786298	0.739003	0.626881	0.815332	0.676766	0.752493	0.689497	0.705283	0.636485	0.695164	0.777676	0.708834	0.744232	0.900495	0.796676	0.742598	0.235466	0.661161	0.727327	0.717523	1.08625	0.557429	0.694815	0.821212	0.673755
1876043	31.2674				0.705342	0.698637	0.695629	3.16312	0.643771	0.601744	0.627994	0.773356	0.790684	0.671793	0.703688	0.774091	0.693003	0.68336	0.727964	1.68243	1.06195	0.797071	0.704398	0.855637	0.755792	0.740758	0.630392	0.787821	0.659285	0.745845	0.70873	0.715814	0.62454	0.750432	0.770097	0.720384	0.728995	0.887784	0.809396	0.737248	0.231727	0.665427	0.755489	0.67962	1.08152	0.569501	0.702667	0.797669	0.672139
1878043	31.3007				0.70501	0.693475	0.725336	2.81199	0.658196	0.608463	0.62446	0.77024	0.765428	0.672771	0.714543	0.771951	0.687329	0.719627	0.715072	1.0501	1.04365	0.779308	0.691237	0.854506	0.747088	0.746412	0.646201	0.798046	0.651403	0.73247	0.699856	0.721998	0.643225	0.707099	0.762247	0.738129	0.721462	0.879123	0.791393	0.746093	0.235638	0.668911	0.756038	0.700535	1.09208	0.572385	0.661449	0.763597	0.692269
1880043	31.3341				0.705047	0.722825	0.685053	2.08175	0.636236	0.60347	0.605433	0.77235	0.772731	0.689175	0.698082	0.757139	0.706589	0.705713	0.709912	0.823478	1.02741	0.788381	0.685178	0.856635	0.756874	0.734041	0.646622	0.792432	0.645271	0.729381	0.701222	0.744421	0.631318	0.717319	0.780733	0.716232	0.723533	0.895154	0.80677	0.711995	0.245252	0.679224	0.742862	0.710212	1.0904	0.588369	0.64858	0.792372	0.686526
1882043	31.3674				0.704436	0.668576	0.695701	1.26885	0.619973	0.604834	0.587525	0.753054	0.759113	0.699786	0.68828	0.736088	0.704639	0.69229	0.716331	0.774011	1.00827	0.78857	0.697962	0.920648	0.757315	0.72213	0.638443	0.803007	0.657817	0.75872	0.704795	0.733129	0.623662	0.689878	0.757102	0.707416	0.719105	0.930106	0.804672	0.727558	0.2295	0.660378	0.743463	0.69974	1.09811	0.587617	0.705985	0.781757	0.677242
1884043	31.4007				0.706518	0.70765	0.673193	0.778522	0.612607	0.592148	0.628701	0.767604	0.788224	0.682443	0.690523	0.741931	0.683072	0.667959	0.733716	0.767688	1.00723	0.823786	0.674106	0.81981	0.757514	0.726538	0.635198	0.804109	0.670981	0.762695	0.707096	0.724104	0.630484	0.673445	0.76788	0.711823	0.707206	0.902626	0.787608	0.73799	0.224308	0.67565	0.768935	0.695991	1.08008	0.586744	0.684269	0.818138	0.669697
1886043	31.434				0.70866	0.661783	0.682517	0.630836	0.618683	0.585658	0.613	0.799414	0.782355	0.665129	0.697686	0.722933	0.72653	0.714046	0.728556	0.757947	1.03736	0.765379	0.67625	0.849374	0.735428	0.746541	0.631278	0.788499	0.661857	0.745754	0.675281	0.726556	0.619378	0.69139	0.770022	0.715517	0.718839	0.888649	0.784426	0.729127	0.236184	0.677185	0.756243	0.699256	1.08979	0.585598	0.705308	0.778636	0.686655
1888043	31.4674				0.727136	0.68505	0.664468	0.579089	0.642739	0.607999	0.613873	0.765966	0.770207	0.671821	0.731898	0.743708	0.706986	0.664303	0.71704	0.755975	1.01784	0.84171	0.675499	0.848028	0.736544	0.75229	0.635874	0.818372	0.658566	0.753873	0.684254	0.716154	0.617657	0.716475	0.760698	0.725595	0.701888	0.87997	0.781846	0.720417	0.236261	0.665804	0.744408	0.700271	1.10297	0.565756	0.706806	0.780355	0.699951
1890043	31.5007				0.715047	0.689953	0.664171	0.604948	0.618524	0.594358	0.616297	0.768822	0.760726	0.673323	0.690067	0.73865	0.710461	0.670018	0.721942	0.726921	1.02068	0.850384	0.692092	0.830218	0.761056	0.741816	0.633482	0.811106	0.635143	0.755179	0.702605	0.726925	0.622552	0.712554	0.799165	0.693299	0.75035	0.896407	0.804411	0.76077	0.238327	0.661817	0.753699	0.691974	1.11638	0.563977	0.718359	0.81624	0.673389
1892043	31.5341				0.707449	0.660738	0.686216	0.614822	0.618299	0.620424	0.617285	0.745362	0.74538	0.691684	0.677672	0.730044	0.704318	0.67668	0.712568	0.752865	1.04236	0.849285	0.658298	0.817965	0.731176	0.750608	0.613359	0.759002	0.654455	0.768334	0.691876	0.718253	0.60896	0.700242	0.765621	0.726253	0.715644	0.899921	0.795099	0.712949	0.226596	0.649583	0.725997	0.703087	1.09704	0.557957	0.695219	0.790374	0.705171
1894043	31.5674				0.713548	0.668316	0.681076	0.590701	0.588332	0.61532	0.642916	0.753881	0.739524	0.683904	0.700196	0.726228	0.678324	0.670389	0.709432	0.743166	1.0091	0.870053	0.691838	0.831118	0.754063	0.749003	0.64089	0.778986	0.661262	0.778345	0.692057	0.714296	0.616321	0.694016	0.746144	0.69753	0.698315	0.887339	0.796039	0.724332	0.233555	0.671386	0.731278	0.686648	1.07354	0.558254	0.72982	0.794646	0.687643
1896043	31.6007				0.700399	0.679718	0.684128	0.591836	0.619238	0.628336	0.610493	0.743758	0.774491	0.701251	0.7098	0.760349	0.683162	0.666099	0.723388	0.757164	1.01369	0.831892	0.683652	0.886552	0.753316	0.757282	0.647156	0.766724	0.700739	0.754755	0.700109	0.716329	0.619439	0.708418	0.79383	0.706195	0.710277	0.884142	0.795419	0.703747	0.247598	0.675379	0.697524	0.695852	1.07675	0.55583	0.725015	0.792543	0.678022
1898043	31.634				0.701477	0.669201	0.67937	0.587247	0.626001	0.607694	0.600099	0.733855	0.754356	0.680081	0.691147	0.745849	0.686258	0.661963	0.739709	0.756469	1.03131	0.816236	0.700784	0.849981	0.744208	0.742098	0.611027	0.778127	0.664944	0.757364	0.719147	0.708978	0.619803	0.719762	0.773083	0.719295	0.727324	0.853899	0.810885	0.733972	0.239664	0.664158	0.733021	0.716164	1.10208	0.560429	0.717476	0.79894	0.67488
1900043	31.6674				0.702633	0.714117	0.678589	0.57467	0.592024	0.598053	0.628383	0.739423	0.75384	0.696909	0.680783	0.747121	0.686683	0.674024	0.743502	0.739563	1.0286	0.85918	0.682918	0.848706	0.740794	0.744661	0.59431	0.808506	0.657772	0.778825	0.718587	0.725673	0.622761	0.71944	0.7704	0.738496	0.720647	0.881977	0.809028	0.742114	0.22706	0.651056	0.745122	0.672172	1.13029	0.57206	0.723734	0.802133	0.68025
1902043	31.7007				0.689479	0.708291	0.693808	0.594668	0.610906	0.595247	0.580021	0.741616	0.743517	0.680211	0.679173	0.709864	0.673911	0.669717	0.7381	0.757396	1.03248	0.800537	0.673765	0.852749	0.752157	0.720996	0.623665	0.780017	0.677111	0.766747	0.723407	0.721343	0.616239	0.703689	0.813028	0.706749	0.722278	0.901163	0.799751	0.738602	0.241948	0.671737	0.716836	0.677402	1.10691	0.542709	0.731345	0.763808	0.681225
1904043	31.734				0.693156	0.693178	0.714289	0.582438	0.617834	0.611122	0.637054	0.745132	0.784825	0.665621	0.693902	0.726643	0.717742	0.66502	0.743092	0.74205	1.01757	0.775543	0.677629	0.815041	0.752852	0.727952	0.66723	0.815146	0.718143	0.765499	0.738338	0.704072	0.629808	0.708697	0.799758	0.743895	0.693342	0.890934	0.779861	0.737354	0.232646	0.666999	0.721797	0.685303	1.09308	0.549426	0.71268	0.786076	0.679802
1906043	31.7674				0.68039	0.683442	0.684587	0.596225	0.61456	0.620319	0.619278	0.771659	0.776166	0.702947	0.705726	0.732599	0.693161	0.669962	0.720077	0.759992	1.02669	0.880751	0.676087	0.844097	0.771057	0.753132	0.628783	0.797477	0.723109	0.757173	0.734293	0.707266	0.626025	0.723549	0.819303	0.715837	0.720623	0.88297	0.802368	0.702655	0.235943	0.684239	0.713263	0.691433	1.07239	0.554525	0.720927	0.801792	0.694446
1908043	31.8007				0.694135	0.66515	0.69069	0.614064	0.63411	0.646775	0.593334	0.789065	0.758409	0.682133	0.719699	0.742765	0.697736	0.668023	0.733953	0.762994	1.0324	0.807832	0.683724	0.853352	0.747636	0.755506	0.638475	0.791565	0.707824	0.77287	0.727881	0.725994	0.629913	0.729742	0.784635	0.739055	0.691984	0.904548	0.80655	0.712038	0.230299	0.701392	0.726482	0.697796	1.09588	0.555831	0.702562	0.775361	0.675867
1910043	31.8341				0.695896	0.696679	0.698696	0.61294	0.62204	0.647354	0.610748	0.759264	0.764006	0.674351	0.705578	0.733422	0.697773	0.653785	0.740057	0.749668	1.01069	0.799114	0.669247	0.862383	0.742657	0.746391	0.62179	0.803086	0.692114	0.788234	0.70539	0.719294	0.62351	0.705553	0.773898	0.70952	0.787358	0.861037	0.788558	0.726878	0.235014	0.650065	0.700713	0.671357	1.07417	0.569673	0.73401	0.800263	0.683491
1912043	31.8674				0.684718	0.667518	0.684318	0.605295	0.575686	1.57069	0.607829	0.76634	0.763979	0.708214	0.704659	0.736991	0.71511	0.652062	0.734447	0.792665	1.02865	0.8658	0.677196	0.832182	0.736197	0.765583	0.637669	0.799128	0.707872	0.79452	0.714333	0.721568	0.627203	0.699721	0.779478	0.708796	0.731871	0.879528	0.82527	0.723144	0.238676	0.667793	0.726043	0.684883	1.09783	0.587373	0.698837	0.781116	0.676534
1914043	31.9007				0.695156	0.671873	0.668365	0.587316	0.627179	2.71409	0.603018	0.747565	0.733408	0.687047	0.716556	0.765187	0.69291	0.645314	0.724378	0.772406	1.04937	0.783246	0.685567	0.875959	0.751879	0.741052	0.604276	0.76552	0.665686	0.884857	0.697756	0.725821	0.60396	0.709927	0.810062	0.697587	0.719411	0.902652	0.811455	0.70753	0.225037	0.669883	0.748553	0.700813	1.12649	0.569017	0.686038	0.795375	0.695946
1916043	31.934				0.684425	0.680777	0.68053	0.638096	0.626694	2.34241	0.601336	0.75709	0.746459	0.683637	0.697203	0.746762	0.697779	0.661509	0.715656	0.771459	1.01664	0.87203	0.692765	0.846712	0.76025	0.768442	0.608125	0.767215	0.680174	1.02434	0.70508	0.720825	0.619891	0.728756	0.807226	0.692492	0.687918	0.895655	0.808147	0.711666	0.235066	0.66384	0.71547	0.709117	1.0733	0.580805	0.698213	0.826609	0.686503
1918043	31.9674				0.680991	0.663202	0.687485	0.601683	0.606257	1.29102	0.605061	0.750519	0.756366	0.677963	0.696485	0.725029	0.69597	0.664229	0.752249	0.780538	1.02822	0.796151	0.679438	0.876211	0.772708	0.765889	0.591048	0.80014	0.662462	2.41525	0.695031	0.732673	0.637889	0.737549	0.777563	0.710603	0.706468	0.889781	0.814566	0.70048	0.239156	0.653703	0.721717	0.725449	1.0843	0.564954	0.659593	0.803676	0.686739
1920043	32.0007				0.688094	0.689275	0.688963	0.59508	0.628674	0.722786	0.637238	0.778395	0.759543	0.684761	0.697351	0.746407	0.69496	0.669335	0.747093	0.777415	1.02631	0.770411	0.679862	0.86024	0.790552	0.772384	0.642126	0.796939	0.658465	2.22493	0.691335	0.735416	0.653895	0.766655	0.841321	0.725196	0.712672	0.894974	0.813712	0.736407	0.241532	0.647651	0.746759	0.718648	1.09223	0.56236	0.676531	0.805146	0.693794
1922043	32.0341				0.678494	0.693597	0.69281	0.59378	0.640601	0.636344	0.615658	0.760195	0.768423	0.69673	0.68845	0.737605	0.693673	0.659781	0.737067	0.75956	1.04252	0.79939	0.692064	0.829301	0.768428	0.74305	0.64105	0.76882	0.65675	1.46791	0.676455	0.730392	0.64251	0.721133	0.834414	0.707932	0.708311	0.892527	0.818981	0.708763	0.234919	0.65467	0.737192	0.695804	1.08212	0.55883	0.66537	0.772436	0.690537
1924043	32.0674				0.693036	0.687443	0.683999	0.590866	0.645092	0.620535	0.626713	0.763501	0.750916	0.672039	0.717237	0.730161	0.709275	0.682361	0.75302	0.773591	1.02458	0.777612	0.683935	0.882506	0.739647	0.766911	0.607723	0.817177	0.646579	0.918048	0.688727	0.743972	0.627282	0.750525	0.877143	0.706665	0.699322	0.888306	0.974129	0.718558	0.237162	0.662031	0.735121	0.697572	1.10012	0.536805	0.687788	0.801497	0.693758
1926043	32.1007				0.685914	0.706338	0.700165	0.601339	0.624083	0.582002	0.621927	0.750582	0.762077	0.670401	0.711352	0.73858	0.697571	0.664203	0.760775	0.741877	1.00653	0.789625	0.695022	0.848454	0.764427	0.740554	0.612821	0.789679	0.639645	0.776695	0.681407	0.738858	0.619947	0.756706	3.61125	0.740481	0.734997	0.878179	0.867322	0.707901	0.230846	0.672541	0.754476	0.712466	1.08595	0.554875	0.704661	0.789088	0.69912
1928043	32.1341				0.678532	0.713986	0.679995	0.623986	0.621062	0.571208	0.613402	0.767023	0.764958	0.660414	0.71965	0.72398	0.67179	0.675222	0.753572	0.748684	1.01129	0.774211	0.678516	0.827809	0.766669	0.751235	0.648005	0.797316	0.644233	0.744863	0.693468	0.743304	0.629078	0.785404	3.32763	0.711018	0.734874	0.980523	1.20806	0.699505	0.236745	0.652047	0.75685	0.719041	1.09397	0.556431	0.679456	0.779653	0.685356
1930043	32.1674				0.684989	0.685593	0.696324	0.600002	0.635719	0.579972	0.623941	0.774805	0.761539	0.68087	0.706844	0.743692	0.704623	0.675768	0.727851	0.770836	1.00835	0.801299	0.689256	0.916837	0.75702	0.746002	0.653307	0.777748	0.645415	0.741319	0.712756	1.0362	0.618418	0.777422	2.3064	0.714583	0.718515	0.951463	0.940714	0.724361	0.233574	0.669086	0.714946	0.693077	1.09177	0.571319	0.685421	0.805382	0.685993
1932043	32.2007				0.679084	0.693182	0.689905	0.597541	0.625104	0.574685	0.627229	0.79538	0.755438	0.670019	0.707907	0.748594	0.699002	0.673699	0.762972	0.778336	1.01407	0.882988	0.67851	0.891798	0.747725	0.735267	0.622925	0.824089	0.623905	0.734595	0.709405	2.01019	0.709007	0.759345	1.16716	0.711297	0.711262	0.953565	0.861703	0.740675	0.240391	0.678353	0.780226	0.724049	1.08629	0.580823	0.678271	0.774078	0.688459
1934043	32.2341				0.667972	0.677718	0.657129	0.599675	0.616219	0.578301	0.605051	0.761075	0.754784	0.686247	0.69927	0.732104	0.695568	0.663741	0.749739	0.764107	1.0046	0.917638	0.676277	0.863776	0.754747	0.73955	0.64036	0.802796	0.641004	0.733349	0.695124	1.77944	0.658875	0.750126	0.845658	0.697844	0.713364	0.914794	0.827162	0.721581	0.223699	0.644535	0.708788	0.714392	1.09874	0.568337	0.675855	0.786768	0.670144
1936043	32.2674				0.678075	0.673342	0.698071	0.614117	0.593441	0.572056	0.632246	0.75112	0.744348	0.669081	0.708686	0.732426	0.71629	0.681046	0.754647	0.737176	1.03304	0.837497	0.678425	0.868461	0.746503	0.734508	0.659744	0.801302	0.628924	0.734161	0.70001	1.26225	0.634277	0.71797	0.769454	0.713808	0.732497	0.91865	0.864454	0.733661	0.235925	0.649347	0.731511	0.728583	1.07918	0.565828	0.661334	0.7818	0.664344
1938043	32.3007				0.686238	0.694975	0.693765	0.62059	0.616494	0.568434	0.630934	0.760769	0.739798	0.680667	0.688979	0.739085	0.696877	0.671494	0.745411	0.758864	1.01323	0.789723	0.699966	0.877095	0.751816	0.744022	0.66711	0.797974	0.637204	0.730934	0.697545	0.841763	0.62648	0.722788	0.743515	0.724077	0.712318	0.889826	0.825743	0.814864	0.235535	0.699236	0.716835	0.707617	1.08177	0.562323	0.685211	0.780597	0.666719
1940043	32.334				0.68084	0.703566	0.690835	0.610927	0.614958	0.553919	0.629623	0.779947	0.77215	0.666393	0.719174	0.733711	0.697458	0.66615	0.732543	0.752995	1.00856	0.817547	0.695169	0.859374	0.757762	0.735166	0.622122	0.782729	0.654295	0.723078	0.697357	0.729718	0.615676	0.730561	0.727143	0.722992	0.701963	0.904541	0.825759	0.743823	0.233789	0.668767	0.755364	0.718604	1.12038	0.582961	0.698869	0.79745	0.677311
1942043	32.3674				0.68242	0.708494	0.701054	0.61657	0.606912	0.576873	0.620757	0.795218	0.748638	0.677754	0.703625	0.736682	0.70719	0.666315	0.742042	0.775469	1.03442	0.928365	0.708356	0.874176	0.743947	0.749373	0.630695	0.779951	0.635195	0.743809	0.714899	0.727355	0.623051	0.732803	0.746912	0.717292	0.706733	0.876163	0.809174	0.737158	0.24332	0.67245	0.74743	0.724365	1.11502	0.575955	0.686039	0.803623	0.693546
1944043	32.4007				0.688889	0.717754	0.699503	0.634457	0.618245	0.563851	0.618421	0.775982	0.827512	0.705005	0.715127	0.731297	0.792212	0.660075	0.774752	0.758124	1.01633	0.815286	0.729436	0.851855	0.768079	0.730138	0.62387	0.779187	0.637491	0.730823	0.702427	0.718414	0.631808	0.723144	0.756702	0.712979	0.717793	0.880421	0.818522	0.723584	0.239104	0.646791	0.74745	0.71641	1.11646	0.582933	0.72404	0.796093	0.690237
1946043	32.434				0.680224	0.712811	0.696258	0.625437	0.632068	0.594604	0.642031	0.798619	0.772902	0.687103	0.697027	0.740713	0.738383	0.665563	0.758445	0.771051	1.03345	0.817667	0.721303	0.868133	0.781516	0.704103	0.645807	0.7865	0.645797	0.736901	0.701258	0.719858	0.613616	0.724549	0.763931	0.722864	0.714019	0.863043	0.811573	0.733557	0.236002	0.654592	0.718345	0.72673	1.08553	0.575538	0.689267	0.790609	0.683607
1948043	32.4674				0.680542	0.698976	0.674565	0.612099	0.667564	0.58711	0.649468	0.761424	0.799359	0.729695	0.683938	0.741926	0.736548	0.669983	0.765996	0.763915	1.03357	0.806561	0.703828	0.84614	0.779938	0.763881	0.633808	0.80551	0.662384	0.731981	0.72905	0.726688	0.629722	0.736512	0.754425	0.750631	0.772933	0.874165	0.913323	0.715767	0.245593	0.663063	0.735525	0.701042	1.09994	0.575988	0.718992	0.796269	0.693983
1950043	32.5007				0.679146	0.736155	0.666153	0.616259	0.655983	0.577565	0.634262	0.784038	0.76512	0.692014	0.704971	0.737191	0.707519	0.674695	0.737652	0.785446	1.03074	0.887032	0.708604	0.831621	0.769454	0.718415	0.643482	0.767627	0.644181	0.736263	0.730401	0.722136	0.620916	0.770566	0.732698	0.723501	0.755869	0.867358	0.849424	0.730779	0.240106	0.675152	0.719961	0.705698	1.12763	0.588432	0.708882	0.816085	0.675272
1952043	32.5341				0.676241	0.712134	0.695589	0.596905	0.637561	0.551387	0.612264	0.793843	0.774746	0.67923	0.721499	0.764451	0.705658	0.675252	0.727784	0.764606	1.00761	0.807308	0.71112	0.85324	0.752682	0.742883	0.644562	0.83311	0.672968	0.767047	0.723967	0.726025	0.65389	0.774566	0.735515	0.738127	0.711464	0.891218	0.838035	0.727814	0.241553	0.670227	0.762448	0.701741	1.11083	0.576455	0.71801	0.82814	0.683097
1954043	32.5674				0.669628	0.731532	0.672226	0.622244	0.628936	0.599821	0.643214	0.819179	0.812342	0.681054	0.711933	0.779667	0.708836	0.665946	0.760763	0.776616	1.015	0.795249	0.714258	0.842266	0.76603	0.74932	0.62419	0.786136	0.649222	0.748707	0.73354	0.729763	0.656637	0.799797	0.736602	0.725636	0.724547	0.866384	0.829138	0.717985	0.23756	0.689495	0.727151	0.714389	1.13368	0.57825	0.675093	0.787155	0.682175
1956043	32.6007				0.668921	0.685205	0.690103	0.614292	0.630399	0.580602	0.592014	0.770742	0.768012	0.707796	0.748659	0.755046	0.704173	0.692191	0.736596	0.788838	1.03452	0.82289	0.710182	0.865702	0.740018	0.747606	0.639923	0.784001	0.659742	0.76786	0.707299	0.740848	0.641118	0.792483	0.751496	0.747884	0.694335	0.887091	0.826551	0.721543	0.241039	0.655264	0.737915	0.712316	1.09468	0.577425	0.691384	0.810759	0.708333
1958043	32.6341				0.680733	0.743867	0.697284	0.64654	0.639376	0.598591	0.63785	0.811585	0.800452	0.663596	0.706768	0.751246	0.678464	0.697505	0.74426	0.781089	1.03464	0.826787	0.726458	0.882982	0.752231	0.744613	0.634389	0.798101	0.65466	0.749759	0.73255	0.710541	0.638038	0.83117	0.747302	0.727153	0.714258	0.896643	0.846874	0.73745	0.237886	0.687268	0.719271	0.711785	1.12236	0.602831	0.726642	0.790245	0.697538
1960043	32.6674				0.678975	0.742545	0.660668	0.640872	0.648744	0.586442	0.64047	0.827328	0.78502	0.677916	0.700483	0.753397	0.742363	0.678902	0.75698	0.796689	1.01551	0.807293	0.719911	0.866799	0.758855	0.750137	0.648824	0.831063	0.660198	0.727789	0.727589	0.72165	0.62958	2.51126	0.774337	0.747929	0.698535	0.883336	0.845688	0.722931	0.24361	0.678344	0.734219	0.704722	1.11563	0.583005	0.700764	0.765066	0.69389
1962043	32.7007				0.691054	0.697134	0.699117	0.608901	0.650864	0.579807	0.633387	0.808038	0.736232	0.686451	0.713987	0.744655	0.699116	0.687667	0.758855	0.775745	1.03059	0.796168	0.707271	0.89731	0.765023	0.728138	0.637056	0.807903	0.636856	0.771569	0.746647	0.730149	0.621282	2.36423	0.761867	0.772807	0.735209	0.870983	0.818843	0.725856	0.240001	0.679818	0.748456	0.707814	1.11628	0.591834	0.695647	0.779149	0.678267
1964043	32.7341				0.688325	0.689634	0.692573	0.624907	0.63927	0.594087	0.643977	0.853194	0.741001	0.699575	0.737937	0.783443	0.693108	0.700007	0.771249	0.769119	1.05927	0.800962	0.716459	0.887266	0.771238	0.725217	0.659009	0.790872	0.656859	0.760442	0.700811	0.730012	0.623452	1.80317	0.745831	0.792081	0.733602	0.906622	0.811095	0.713477	0.2534	0.672391	0.755553	0.708327	1.08934	0.585301	0.718683	0.814431	0.699468
1966043	32.7674				0.672892	0.709162	0.68702	0.583386	0.634434	0.581722	0.640693	0.836763	0.771595	0.708795	0.718672	0.751362	0.699678	0.686223	0.779158	0.775995	1.04002	0.813719	0.719571	0.837557	0.742438	0.737155	0.613722	0.822568	0.645345	0.741453	0.714015	0.706477	0.6258	1.20661	0.744289	0.777642	0.707715	0.884149	0.834112	0.704339	0.234875	0.668247	0.738568	0.71335	1.11437	0.575284	0.699227	0.76232	0.661435
1968043	32.8007				0.683029	0.714042	0.699505	0.607595	0.62809	0.580415	0.615581	0.814493	0.761745	0.681492	0.731402	0.744971	0.720296	0.699566	0.773145	0.763724	1.03432	0.848029	0.725996	0.872298	0.749127	0.708774	0.647573	0.814826	0.645369	0.734728	0.70657	0.727222	0.62643	0.811876	0.745501	0.837724	0.717668	0.877398	0.821834	0.687511	0.234772	0.669939	0.753023	0.702544	1.092	0.608635	0.70908	0.794567	0.704202
1970043	32.834				0.685492	0.704506	0.674823	0.620085	0.625161	0.587629	0.598594	0.803968	0.733585	0.712218	0.718973	0.743714	0.702812	0.66938	0.7877	0.775167	1.02214	0.852907	0.748572	0.859169	0.767044	0.737292	0.646424	0.794264	0.669537	0.751717	0.707348	0.730719	0.643093	0.747609	0.750998	0.816262	0.7258	0.883301	0.832856	0.723911	0.249547	0.678041	0.725041	0.712294	1.11395	0.557386	0.714677	0.808281	0.676305
1972043	32.8674				0.681861	0.677883	0.695397	0.638818	0.6488	0.61022	0.621551	0.786657	0.779368	0.698841	0.730755	0.741759	0.708544	0.673811	0.766926	0.728942	1.02796	0.926163	0.782939	0.895037	0.758433	0.725105	0.666411	0.799501	0.649847	0.734932	0.704004	0.714154	0.61487	0.718796	0.74578	0.782791	0.742775	0.866527	0.822381	0.733473	0.243161	0.673915	0.747641	0.696588	1.11309	0.57916	0.68897	0.820739	0.674633
1974043	32.9007				0.682206	0.709442	0.670593	0.624724	0.632983	0.581354	0.602289	0.781518	0.783335	0.690933	0.711838	0.72938	0.698424	0.670327	0.756203	0.77242	1.02245	1.33698	0.788143	0.858031	0.757396	0.770101	0.649476	0.796801	0.644978	0.715586	0.702074	0.748342	0.62943	0.702415	0.724416	0.85953	0.721685	0.885138	0.816524	0.722528	0.249558	0.682054	0.769348	0.712435	1.11316	0.588881	0.708901	0.791266	0.678583
1976043	32.934				0.689037	0.710409	0.685758	0.625618	0.651241	0.611271	0.64337	0.802807	0.804199	0.719099	0.737778	0.754757	0.70075	0.68195	0.762754	0.747977	1.02424	0.986568	0.868865	0.92149	0.757899	0.748784	0.651883	0.78234	0.666219	0.721945	0.705617	0.72041	0.641054	0.706025	0.747986	0.817585	0.707405	0.887618	0.820631	0.727714	0.244078	0.664139	0.75779	0.729116	1.12817	0.581477	0.729512	0.817985	0.677365
1978043	32.9674				0.685034	0.698593	0.706924	0.625104	0.631293	0.569091	0.626307	0.796938	0.777855	0.724032	0.726696	0.754858	0.698341	0.688219	0.81329	0.765641	1.03667	0.88927	0.858806	0.917768	0.764467	0.763642	0.62291	0.794361	0.66223	0.713442	0.730078	0.718323	0.626842	0.701726	0.756322	0.762836	0.731803	0.900448	0.830122	0.738624	0.23858	0.694006	0.717151	0.72471	1.10706	0.564325	0.744099	0.819894	0.675439
1980043	33.0007				0.679318	0.693835	0.671635	0.640865	0.656809	0.581117	0.651722	0.761866	0.777136	0.689692	0.74762	0.747941	0.702619	0.680534	0.753397	0.763138	1.02919	0.835445	0.813411	0.953095	0.748693	0.766134	0.62076	0.811451	0.658652	0.732747	0.706475	0.72454	0.630807	0.715533	0.737812	0.787071	0.71797	0.89638	0.814284	0.712386	0.240455	0.708532	0.759687	0.71622	1.10326	0.577006	0.721036	0.798732	0.708102
1982043	33.0341				0.67371	0.675021	0.678489	0.646769	0.631803	0.584579	0.619666	0.818415	0.785972	0.712345	0.73931	0.769529	0.70612	0.697621	0.757026	0.749345	1.03682	0.834946	1.09505	0.933007	0.751162	0.76597	0.657996	0.804722	0.641661	0.711183	0.713836	0.745617	0.609332	0.719207	0.758705	0.835583	0.706613	0.867906	0.827377	0.716818	0.2464	0.680645	0.751604	0.728054	1.09405	0.594452	0.717811	0.849748	0.690944
1984043	33.0674				0.690226	0.692767	0.690337	0.626141	0.628594	0.605255	0.636279	0.784933	0.783882	0.701133	0.736317	0.758363	0.711465	0.686056	0.753057	0.751274	1.0356	1.00779	1.85754	0.998415	0.771787	0.739623	0.691291	0.824221	0.648496	0.730727	0.696956	0.733369	0.617389	0.707055	0.746083	0.831242	0.703505	0.890066	0.802142	0.723769	0.237546	0.687985	0.767705	0.717951	1.0781	0.559738	0.727862	0.830361	0.698316
1986043	33.1007				0.711586	0.715982	0.695659	0.632877	0.627988	0.638366	0.654433	0.808003	0.773583	0.695306	0.731323	0.752285	0.707708	0.685197	0.764325	0.777802	1.03016	0.966883	2.90489	1.10485	0.769332	0.76218	0.661835	0.806035	0.639174	0.719836	0.703097	0.724836	0.613134	0.713818	0.739973	0.840307	0.702818	0.874925	0.823043	0.690462	0.241209	0.687092	0.774399	0.711843	1.11657	0.61233	0.71933	0.810446	0.715348
1988043	33.1341				0.691105	0.699916	0.687747	0.635175	0.658386	0.606879	0.658589	0.775924	0.785189	0.697615	0.726628	0.752733	0.726731	0.699878	0.755041	0.756706	1.03647	0.87108	2.75023	1.1329	0.767689	0.755464	0.647758	0.785394	0.655438	0.681154	0.724195	0.727096	0.625256	0.735868	0.746601	1.17291	0.736579	0.891663	0.81226	0.732943	0.23455	0.693469	0.814029	0.714846	1.12201	0.601733	0.721226	0.818301	0.716735
1990043	33.1674				0.694524	0.726928	0.718581	0.613697	0.65604	0.602494	0.642707	0.784798	0.769912	0.721819	0.717572	0.773982	0.725305	0.710002	0.75966	0.773385	1.02007	0.860343	1.64321	1.11542	0.752618	0.766071	0.689056	0.814324	0.646595	0.728162	0.716384	0.724167	0.623667	0.737256	0.757393	3.0276	0.723844	0.89147	0.80987	0.730367	0.240959	0.665037	0.802751	0.711218	1.1144	0.584739	0.708298	0.812265	0.699856
1992043	33.2007				0.690138	0.725106	0.6807	0.616312	0.649477	0.608423	0.618058	0.767928	0.780087	0.669963	0.753369	0.739324	0.713739	0.754732	0.750285	0.790069	1.00128	0.820652	1.02294	1.18888	0.743921	0.723903	0.687139	0.802103	0.651031	0.70733	0.707692	0.736569	0.616681	0.700752	0.757099	3.05096	0.706902	0.878728	0.816069	0.730492	0.24556	0.653278	0.780466	0.738819	1.1289	0.595678	0.7087	0.820589	0.69704
[truncated: 893 more rows]
[truncated: 5 more columns]

## Sheet: IP3 Pulse
GraphNo	min		0	Pulse Intensity		Cell 1	Cell 2	Cell 3	Cell 4	Cell 5	Cell 6	Cell 7	Cell 8	Cell 9	Cell 10	Cell 11	Cell 12	Cell 13	Cell 14	Cell 15	Cell 16	Cell 17	Cell 18	Cell 19	Cell 20	Cell 21	Cell 22	Cell 23	Cell 24	Cell 25	Cell 26	Cell 27	Cell 28
[truncated: 1,635 more rows]

## Sheet: PLC inhibition
GraphNo	min	X	0	Concentration of U73122		Cell 1	Cell 2	Cell 3	Cell 4	Cell 5	Cell 6	Cell 7	Cell 8	Cell 9	Cell 10	Cell 11	Cell 12	Cell 13	Cell 14	Cell 15	Cell 16	Cell 17	Cell 18	Cell 19	Cell 20	Cell 21	Cell 22	Cell 23
[truncated: 647 more rows]

[truncated: 1 more sheets: U73122 then UV]
